# Supplementary material for: Beyond the mean: genetic control of gene expression fidelity and dispersion
Source: bioRxiv. 2026 Apr 7:2026.04.01.715853. Preprint. [Version 2] doi: 10.64898/2026.04.01.715853 (PMC13082100; doi:10.64898/2026.04.01.715853)
Supplement: Supplement 1 [file media-1.xlsx]

## Sheet: dispersion
gene

## Sheet: mean
gene

## Sheet: permuted_dispersion
gene
