# Supplementary material for: Beyond the mean: genetic control of gene expression fidelity and dispersion
Source: bioRxiv. 2026 Apr 7:2026.04.01.715853. Preprint. [Version 2] doi: 10.64898/2026.04.01.715853 (PMC13082100; doi:10.64898/2026.04.01.715853)
Supplement: Supplement 3 [file media-3.xlsx]

## Sheet: column_format
component	description
mean_ prefix	Indicates statistics from the mean-expression model
dispersion_ prefix	Indicates statistics from the dispersion model
logFC / AveExpr / t / P.Value / adj.P.Val / B	Standard dream statistics returned by topTable()
contrast letter suffix	Letter corresponding to a specific cell-type contrast

## Sheet: contrast_reference
contrast	contrast_ref
compare_Cardiac_fibroblasts_Activated_fibroblasts	A
compare_Cardiomyocytes_Activated_fibroblasts	B
compare_Epithelial_cells_Activated_fibroblasts	C
compare_Foregut_endodermal_cells_Activated_fibroblasts	D
compare_Mesenchymal_cells_Activated_fibroblasts	E
compare_Cardiomyocytes_Cardiac_fibroblasts	F
compare_Epithelial_cells_Cardiac_fibroblasts	G
compare_Foregut_endodermal_cells_Cardiac_fibroblasts	H
compare_Mesenchymal_cells_Cardiac_fibroblasts	I
compare_Epithelial_cells_Cardiomyocytes	J
compare_Foregut_endodermal_cells_Cardiomyocytes	K
compare_Mesenchymal_cells_Cardiomyocytes	L
compare_Foregut_endodermal_cells_Epithelial_cells	M
compare_Mesenchymal_cells_Epithelial_cells	N
compare_Mesenchymal_cells_Foregut_endodermal_cells	O

## Sheet: cardiac_HDC_results
gene	dispersion_logFC_A	dispersion_AveExpr_A	dispersion_t_A	dispersion_P.Value_A	dispersion_adj.P.Val_A	dispersion_B_A	dispersion_logFC_B	dispersion_AveExpr_B	dispersion_t_B	dispersion_P.Value_B	dispersion_adj.P.Val_B	dispersion_B_B	dispersion_logFC_C	dispersion_AveExpr_C	dispersion_t_C	dispersion_P.Value_C	dispersion_adj.P.Val_C	dispersion_B_C	dispersion_logFC_D	dispersion_AveExpr_D	dispersion_t_D	dispersion_P.Value_D	dispersion_adj.P.Val_D	dispersion_B_D	dispersion_logFC_E	dispersion_AveExpr_E	dispersion_t_E	dispersion_P.Value_E	dispersion_adj.P.Val_E	dispersion_B_E	dispersion_logFC_F	dispersion_AveExpr_F	dispersion_t_F	dispersion_P.Value_F	dispersion_adj.P.Val_F	dispersion_B_F	dispersion_logFC_G	dispersion_AveExpr_G	dispersion_t_G	dispersion_P.Value_G	dispersion_adj.P.Val_G	dispersion_B_G	dispersion_logFC_H	dispersion_AveExpr_H	dispersion_t_H	dispersion_P.Value_H	dispersion_adj.P.Val_H	dispersion_B_H	dispersion_logFC_I
ENSG00000291215	0.0893225	-0.610608	0.736578	0.472483	0.685377	-7.03025	-0.0892341	-0.610608	-0.735848	0.472914	0.681096	-6.65909	0.0417526	-0.610608	0.344303	0.735288	0.839364	-6.86348	-0.110773	-0.610608	-0.913466	0.375118	0.558861	-6.6386	0.0823987	-0.610608	0.679483	0.506946	0.701488	-6.53402	-0.178557	-0.610608	-1.47243	0.161105	0.340915	-6.19618	-0.0475699	-0.610608	-0.392274	0.700247	0.836939	-6.93577	-0.200096	-0.610608	-1.65004	0.119235	0.226175	-5.86533	-0.00692373
LINC01409	-0.0359979	0.464281	-0.365661	0.719606	0.851551	-7.24236	-0.160788	0.464281	-1.63326	0.122745	0.292725	-5.64299	-0.27857	0.464281	-2.82967	0.0124537	0.0537548	-3.5341	-0.188507	0.464281	-1.91482	0.0743331	0.18782	-5.33097	-0.0321732	0.464281	-0.32681	0.748224	0.864695	-6.71717	-0.124791	0.464281	-1.2676	0.223825	0.421407	-6.46096	-0.242572	0.464281	-2.46401	0.0259877	0.100383	-4.31752	-0.152509	0.464281	-1.54916	0.141704	0.257342	-6.01169	0.00382474
LINC00115	0.0448473	-0.363078	0.547844	0.591674	0.77014	-7.15535	-0.10356	-0.363078	-1.26506	0.224711	0.432233	-6.13692	0.217727	-0.363078	2.65971	0.0175754	0.0695782	-3.86271	-0.139784	-0.363078	-1.70757	0.107849	0.244229	-5.65744	0.109299	-0.363078	1.33517	0.201278	0.406825	-5.8871	-0.148407	-0.363078	-1.81291	0.0894399	0.231175	-5.69297	0.17288	-0.363078	2.11186	0.0514723	0.161934	-4.95012	-0.184631	-0.363078	-2.25541	0.0390999	0.0991961	-4.8672	0.0644516
LINC01128	-0.0533561	-0.318959	-0.644091	0.52902	0.726884	-7.09591	0.0514968	-0.318959	0.621647	0.543293	0.73559	-6.73847	0.0637303	-0.318959	0.769324	0.453373	0.634411	-6.61947	-0.130071	-0.318959	-1.57016	0.136752	0.285559	-5.85984	-0.0911427	-0.318959	-1.10023	0.288179	0.509301	-6.16087	0.104853	-0.318959	1.26574	0.224474	0.422136	-6.46323	0.117086	-0.318959	1.41341	0.177484	0.370492	-6.02486	-0.0767149	-0.318959	-0.926068	0.368737	0.519691	-6.75025	-0.0377866
NOC2L	0.070763	-0.56793	1.04006	0.314413	0.53971	-6.75876	0.0551084	-0.56793	0.809971	0.430331	0.644314	-6.60092	0.0139605	-0.56793	0.205188	0.84012	0.90724	-6.90359	0.553776	-0.56793	8.13927	5.90941e-07	3.10549e-05	6.3449	0.0852612	-0.56793	1.25315	0.228898	0.439746	-5.98758	-0.0156546	-0.56793	-0.230087	0.821061	0.905686	-7.24274	-0.0568025	-0.56793	-0.83487	0.416591	0.624221	-6.65657	0.483013	-0.56793	7.09921	3.17959e-06	6.15895e-05	4.55448	0.0144982
HES4	0.0651217	0.630443	0.571697	0.575801	0.759179	-7.14147	0.0462255	0.630443	0.405809	0.690482	0.838784	-6.85341	-0.169202	0.630443	-1.48541	0.157676	0.320188	-5.83893	0.307539	0.630443	2.69985	0.0162078	0.0623624	-3.91905	0.351184	0.630443	3.08301	0.00740853	0.0473082	-2.89772	-0.0188962	0.630443	-0.165888	0.870409	0.932729	-7.25618	-0.234324	0.630443	-2.0571	0.0570766	0.173016	-5.04393	0.242417	0.630443	2.12815	0.0499053	0.118918	-5.09182	0.286063
ISG15	0.578015	0.811449	1.76137	0.0980687	0.261911	-5.81527	0.0952407	0.811449	0.290225	0.775527	0.891107	-6.89552	2.88422	0.811449	8.78901	2.21211e-07	2.21739e-05	7.3885	0.161423	0.811449	0.491901	0.629747	0.769793	-6.94122	0.158499	0.811449	0.482989	0.635917	0.79078	-6.65142	-0.482774	0.811449	-1.47115	0.161446	0.341329	-6.19793	2.3062	0.811449	7.02764	3.58867e-06	0.000141408	4.54609	-0.416592	0.811449	-1.26947	0.223176	0.359653	-6.38076	-0.419517
AGRN	-0.0710928	-0.389654	-0.877041	0.393979	0.618187	-6.91502	-0.140956	-0.389654	-1.73891	0.102054	0.259181	-5.48467	-0.162889	-0.389654	-2.00949	0.0623974	0.170944	-5.03685	0.00471582	-0.389654	0.058177	0.954358	0.975246	-7.06637	0.0765032	-0.389654	0.943786	0.359893	0.579329	-6.31809	-0.0698629	-0.389654	-0.861867	0.40202	0.60339	-6.88631	-0.0917959	-0.389654	-1.13245	0.274821	0.48753	-6.36609	0.0758086	-0.389654	0.935218	0.364151	0.515273	-6.74171	0.147596
C1orf159	-0.0481645	0.133625	-0.622481	0.54276	0.736436	-7.11005	0.127243	0.133625	1.6445	0.120385	0.289453	-5.62648	-0.192075	0.133625	-2.48238	0.0250581	0.0891648	-4.19753	-0.177038	0.133625	-2.28804	0.0367037	0.112629	-4.68891	-0.0454398	0.133625	-0.587266	0.565561	0.742666	-6.59384	0.175408	0.133625	2.26698	0.0382344	0.130026	-4.92287	-0.14391	0.133625	-1.8599	0.0821639	0.223071	-5.36972	-0.128873	0.133625	-1.66556	0.116065	0.221971	-5.84224	0.00272474
SDF4	0.0678226	-0.618829	1.23848	0.234139	0.453832	-6.53792	-0.0421399	-0.618829	-0.769497	0.453273	0.664653	-6.63332	-0.0482105	-0.618829	-0.88035	0.39224	0.57856	-6.52701	0.0952672	-0.618829	1.73963	0.101923	0.235172	-5.60854	-0.0490663	-0.618829	-0.895978	0.384095	0.601088	-6.36188	-0.109963	-0.618829	-2.00797	0.0625735	0.180527	-5.37427	-0.116033	-0.618829	-2.11883	0.0507969	0.160446	-4.9381	0.0274446	-0.618829	0.501153	0.623371	0.742992	-7.06021	-0.116889
B3GALT6	0.0662404	-0.663887	1.20587	0.246118	0.468528	-6.57641	0.0273833	-0.663887	0.4985	0.625196	0.794391	-6.80977	-0.0128377	-0.663887	-0.233703	0.818302	0.893893	-6.89701	0.0694595	-0.663887	1.26448	0.224915	0.398515	-6.26418	-0.00837186	-0.663887	-0.152406	0.880852	0.94211	-6.76092	-0.0388571	-0.663887	-0.707374	0.489931	0.67798	-7.00979	-0.0790781	-0.663887	-1.43958	0.170061	0.360388	-5.99007	0.00321906	-0.663887	0.0586013	0.954025	0.97357	-7.19032	-0.0746123
UBE2J2	0.0166146	-0.799687	0.250517	0.805508	0.901466	-7.27974	-0.00665478	-0.799687	-0.100342	0.921371	0.961323	-6.93453	-0.0911751	-0.799687	-1.37475	0.188938	0.360421	-5.98606	-0.116043	-0.799687	-1.74971	0.100121	0.232616	-5.59304	0.0252874	-0.799687	0.381287	0.708215	0.838933	-6.69706	-0.0232694	-0.799687	-0.350859	0.730461	0.853467	-7.20577	-0.10779	-0.799687	-1.62527	0.124449	0.296005	-5.72968	-0.132657	-0.799687	-2.00022	0.0634834	0.142249	-5.3104	0.00867277
ACAP3	0.120251	-0.414899	1.19149	0.251554	0.473341	-6.59313	-0.0286807	-0.414899	-0.284176	0.780071	0.893243	-6.89734	0.181889	-0.414899	1.80221	0.091173	0.221534	-5.373	-0.0759378	-0.414899	-0.752413	0.463181	0.637241	-6.77424	0.159852	-0.414899	1.58386	0.133601	0.314039	-5.55279	-0.148932	-0.414899	-1.47566	0.160244	0.339708	-6.19176	0.061638	-0.414899	0.610728	0.550313	0.730448	-6.82196	-0.196189	-0.414899	-1.9439	0.0704647	0.153604	-5.40415	0.0396005
PUSL1	0.026949	-0.461709	0.30829	0.762004	0.87616	-7.26271	0.00678115	-0.461709	0.0775747	0.939168	0.97014	-6.93666	0.0681778	-0.461709	0.779937	0.447284	0.629893	-6.61113	-0.106282	-0.461709	-1.21584	0.242408	0.417639	-6.32212	0.0715412	-0.461709	0.818414	0.42564	0.638284	-6.42855	-0.0201679	-0.461709	-0.230716	0.820581	0.905669	-7.24259	0.0412287	-0.461709	0.471646	0.643811	0.800338	-6.89998	-0.133231	-0.461709	-1.52413	0.147805	0.265705	-6.04697	0.0445922
INTS11	0.0206758	-0.768408	0.291367	0.77467	0.8842	-7.26806	0.0692956	-0.768408	0.976525	0.343938	0.562438	-6.4518	-0.0404745	-0.768408	-0.570374	0.576675	0.732403	-6.75596	0.0256174	-0.768408	0.361005	0.723014	0.83519	-6.99954	0.0657436	-0.768408	0.92647	0.368535	0.585846	-6.33419	0.0486198	-0.768408	0.685158	0.503456	0.688328	-7.02568	-0.0611503	-0.768408	-0.861741	0.402087	0.61037	-6.63356	0.00494164	-0.768408	0.0696384	0.94538	0.968098	-7.18957	0.0450678
CPTP	0.0907082	-0.642918	1.15719	0.26488	0.488301	-6.63231	0.038629	-0.642918	0.4928	0.629126	0.796621	-6.81271	0.00732649	-0.642918	0.0934658	0.926742	0.961105	-6.92116	-0.117634	-0.642918	-1.50068	0.153717	0.309681	-5.95753	0.145982	-0.642918	1.86233	0.0818027	0.229824	-5.13141	-0.0520792	-0.642918	-0.664388	0.516296	0.698357	-7.04011	-0.0833818	-0.642918	-1.06372	0.303897	0.517278	-6.43998	-0.208342	-0.642918	-2.65787	0.0176405	0.0543648	-4.11795	0.0552739
DVL1	0.208998	-0.571259	2.84315	0.0121161	0.063844	-3.87308	0.0186115	-0.571259	0.253186	0.803483	0.905212	-6.90608	0.177957	-0.571259	2.42087	0.0283007	0.0973453	-4.31146	0.0308437	-0.571259	0.419588	0.680598	0.805975	-6.9756	0.219471	-0.571259	2.98562	0.00905194	0.0543441	-3.09049	-0.190387	-0.571259	-2.58996	0.0202195	0.0834927	-4.32367	-0.0310416	-0.571259	-0.42228	0.678674	0.823246	-6.92299	-0.178155	-0.571259	-2.42356	0.0281508	0.077733	-4.56069	0.0104726
MXRA8	-0.26526	0.385663	-2.05355	0.057459	0.185161	-5.33836	-0.22438	0.385663	-1.73707	0.102386	0.259633	-5.48747	-0.319654	0.385663	-2.47465	0.0254455	0.0901711	-4.21192	-0.559494	0.385663	-4.33141	0.000563649	0.00492941	-0.610498	-0.375136	0.385663	-2.90417	0.0106964	0.0604316	-3.25049	0.0408796	0.385663	0.316476	0.755903	0.868218	-7.21784	-0.0543942	0.385663	-0.421101	0.679516	0.823927	-6.92351	-0.294234	0.385663	-2.27786	0.0374366	0.0959368	-4.8269	-0.109876
AURKAIP1	-0.0848417	-0.648885	-1.19684	0.24952	0.471026	-6.58693	-0.0791335	-0.648885	-1.11632	0.281451	0.496212	-6.30783	0.0435262	-0.648885	0.614013	0.548196	0.709477	-6.72931	0.100148	-0.648885	1.41277	0.177671	0.342231	-6.0764	0.0389791	-0.648885	0.549869	0.590318	0.762055	-6.61573	0.00570814	-0.648885	0.0805234	0.936861	0.969969	-7.26732	0.128368	-0.648885	1.81085	0.0897704	0.236728	-5.4476	0.18499	-0.648885	2.60961	0.0194384	0.058515	-4.21046	0.123821
CCNL2	-0.141392	-0.63253	-2.41795	0.028464	0.115742	-4.68819	0.126525	-0.63253	2.1637	0.0466376	0.153137	-4.78652	-0.122643	-0.63253	-2.09733	0.0529083	0.153092	-4.88794	0.0639094	-0.63253	1.09292	0.29128	0.471349	-6.46009	-0.0982709	-0.63253	-1.68053	0.113077	0.282658	-5.41174	0.267917	-0.63253	4.58165	0.000339653	0.00369811	-0.277293	0.0187487	-0.63253	0.320622	0.752819	0.869276	-6.96253	0.205301	-0.63253	3.51087	0.0030561	0.0139955	-2.40934	0.0431211
MRPL20-AS1	0.142917	-0.522112	2.44849	0.0267985	0.111348	-4.63141	0.00311399	-0.522112	0.0533496	0.958141	0.979053	-6.93834	0.0666292	-0.522112	1.14151	0.271149	0.455504	-6.26626	0.0614314	-0.522112	1.05246	0.308871	0.489872	-6.50276	0.103135	-0.522112	1.76694	0.0971028	0.256295	-5.28086	-0.139803	-0.522112	-2.39514	0.0297718	0.109337	-4.68937	-0.076288	-0.522112	-1.30698	0.210453	0.413004	-6.16124	-0.0814858	-0.522112	-1.39603	0.182562	0.310999	-6.22076	-0.0397818
MRPL20	-0.053897	-0.709746	-0.953975	0.354874	0.580842	-6.84421	-0.205319	-0.709746	-3.63413	0.00236684	0.0188175	-1.92896	-0.0214041	-0.709746	-0.378851	0.709985	0.821728	-6.85041	-0.000539579	-0.709746	-0.00955053	0.992503	0.996414	-7.06812	-0.0236597	-0.709746	-0.418776	0.681178	0.821015	-6.68146	-0.151422	-0.709746	-2.68016	0.0168653	0.0733921	-4.15056	0.0324929	-0.709746	0.575123	0.573539	0.747769	-6.84377	0.0533574	-0.709746	0.944424	0.359577	0.510959	-6.73305	0.0302373
VWA1	0.0457263	-0.360786	0.462341	0.65032	0.808708	-7.20039	-0.117934	-0.360786	-1.19244	0.25119	0.463866	-6.22258	0.15141	-0.360786	1.53092	0.146128	0.304203	-5.77594	0.436153	-0.360786	4.40996	0.000480493	0.00437006	-0.450106	0.0306431	-0.360786	0.309834	0.760852	0.87134	-6.72282	-0.163661	-0.360786	-1.65478	0.118259	0.277453	-5.93573	0.105684	-0.360786	1.06858	0.301771	0.515067	-6.43489	0.390426	-0.360786	3.94762	0.00123767	0.00688055	-1.50911	-0.0150832
ATAD3B	-0.0135639	-0.409117	-0.134096	0.895068	0.952275	-7.30342	-0.0291642	-0.409117	-0.288325	0.776953	0.891697	-6.89609	0.10875	-0.409117	1.07513	0.298919	0.485588	-6.33806	0.153383	-0.409117	1.51639	0.149736	0.304223	-5.93573	0.212475	-0.409117	2.10058	0.0525839	0.172953	-4.73762	-0.0156003	-0.409117	-0.154229	0.879438	0.93727	-7.25816	0.122314	-0.409117	1.20923	0.244864	0.452328	-6.27895	0.166947	-0.409117	1.65048	0.119144	0.226113	-5.86468	0.226038
ATAD3A	-0.0116056	-0.394165	-0.16277	0.872823	0.939757	-7.29891	-0.18922	-0.394165	-2.65382	0.0177852	0.0789488	-3.88706	-0.166018	-0.394165	-2.3284	0.0339301	0.110428	-4.4803	-0.0746964	-0.394165	-1.04762	0.311024	0.491889	-6.50777	-0.115384	-0.394165	-1.61827	0.125957	0.302021	-5.50326	-0.177614	-0.394165	-2.49105	0.0246308	0.095769	-4.51085	-0.154412	-0.394165	-2.16563	0.0464658	0.151469	-4.85671	-0.0630908	-0.394165	-0.88485	0.389883	0.539948	-6.78776	-0.103779
SSU72	0.0450228	-0.933192	0.859136	0.403478	0.627104	-6.93072	-0.0347269	-0.933192	-0.662666	0.517368	0.716645	-6.71141	-0.023079	-0.933192	-0.4404	0.665784	0.795101	-6.8241	-0.150692	-0.933192	-2.87554	0.011341	0.0479284	-3.57644	0.0263042	-0.933192	0.501943	0.622828	0.782505	-6.64176	-0.0797497	-0.933192	-1.5218	0.148383	0.323999	-6.12785	-0.0681018	-0.933192	-1.29954	0.212932	0.416031	-6.17047	-0.195715	-0.933192	-3.73468	0.0019218	0.00968252	-1.94855	-0.0187186
ENSG00000272106	0.104029	-0.470669	1.18387	0.254467	0.476298	-6.60191	-0.0826396	-0.470669	-0.940452	0.361546	0.580803	-6.48621	0.17651	-0.470669	2.00871	0.0624879	0.171017	-5.03815	-0.0266144	-0.470669	-0.302877	0.766048	0.861547	-7.0198	0.122637	-0.470669	1.39563	0.182681	0.383733	-5.80982	-0.186669	-0.470669	-2.12432	0.0502698	0.156471	-5.17515	0.0724804	-0.470669	0.824838	0.422092	0.629246	-6.66498	-0.130644	-0.470669	-1.48675	0.157325	0.278335	-6.09887	0.0186078
MIB2	0.0601058	-0.51849	0.725003	0.479353	0.689812	-7.03892	0.0167044	-0.51849	0.201491	0.84296	0.925784	-6.91844	0.25057	-0.51849	3.0224	0.00839298	0.04088	-3.15419	0.0370794	-0.51849	0.447257	0.660934	0.792539	-6.96308	0.191573	-0.51849	2.31078	0.0351163	0.131773	-4.36906	-0.0434014	-0.51849	-0.523512	0.608091	0.768657	-7.12678	0.190464	-0.51849	2.2974	0.0360426	0.127071	-4.62272	-0.0230264	-0.51849	-0.277747	0.784912	0.863698	-7.15139	0.131467
CDK11B	-0.00510666	-0.528639	-0.0614381	0.951803	0.978377	-7.31095	0.001151	-0.528639	0.0138476	0.98913	0.995469	-6.93974	0.176407	-0.528639	2.12235	0.0504583	0.147904	-4.84487	0.0542582	-0.528639	0.652779	0.523552	0.686397	-6.84593	0.0348843	-0.528639	0.419692	0.680523	0.820465	-6.68106	0.00625765	-0.528639	0.0752857	0.94096	0.972061	-7.26775	0.181514	-0.528639	2.18379	0.0448797	0.14791	-4.82489	0.0593649	-0.528639	0.714217	0.485809	0.629473	-6.9264	0.0399909
SLC35E2B	0.00669341	-0.520874	0.103966	0.918542	0.962653	-7.30722	0.058692	-0.520874	0.911641	0.376048	0.595177	-6.51286	-0.0532499	-0.520874	-0.827112	0.420841	0.605803	-6.57276	0.0712743	-0.520874	1.10708	0.285302	0.465175	-6.44483	0.0207773	-0.520874	0.322726	0.751255	0.866136	-6.71856	0.0519986	-0.520874	0.807675	0.431612	0.630597	-6.93217	-0.0599433	-0.520874	-0.931079	0.366221	0.57848	-6.57118	0.0645808	-0.520874	1.00311	0.331353	0.480764	-6.67606	0.0140839
CDK11A	0.013539	-0.496172	0.173473	0.864546	0.935457	-7.29701	0.0156281	-0.496172	0.20024	0.84392	0.926123	-6.91871	0.364204	-0.496172	4.66649	0.000286453	0.00345666	0.186278	-0.0576897	-0.496172	-0.73917	0.470953	0.643075	-6.78431	-0.101163	-0.496172	-1.29619	0.214054	0.421597	-5.93549	0.00208911	-0.496172	0.0267675	0.97899	0.990741	-7.27038	0.350665	-0.496172	4.49302	0.000406122	0.00490654	-0.237663	-0.0712287	-0.496172	-0.912643	0.375537	0.526866	-6.76263	-0.114702
ENSG00000290854	0.0642376	-0.419775	0.910412	0.376675	0.601813	-6.88496	0.0483448	-0.419775	0.68517	0.503449	0.706747	-6.69587	0.0766065	-0.419775	1.08571	0.294358	0.481022	-6.32687	-0.0772933	-0.419775	-1.09544	0.290206	0.470521	-6.45738	0.0998561	-0.419775	1.41522	0.176965	0.37713	-5.78421	-0.0158928	-0.419775	-0.225242	0.824761	0.907082	-7.24391	0.0123689	-0.419775	0.1753	0.863135	0.931493	-7.00044	-0.141531	-0.419775	-2.00586	0.062821	0.141224	-5.30094	0.0356185
NADK	0.0116909	-0.589584	0.123084	0.903638	0.955454	-7.30492	-0.022504	-0.589584	-0.236925	0.815846	0.91143	-6.91027	0.00397299	-0.589584	0.0418281	0.967175	0.984138	-6.92485	-0.214973	-0.589584	-2.26326	0.0385108	0.116557	-4.73341	0.124464	-0.589584	1.31038	0.209331	0.416521	-5.91801	-0.0341949	-0.589584	-0.360009	0.723744	0.848665	-7.20235	-0.00771793	-0.589584	-0.0812554	0.936288	0.966473	-7.01317	-0.226664	-0.589584	-2.38634	0.0302909	0.082057	-4.62942	0.112773
GNB1	-0.26924	-0.357141	-3.4492	0.00347304	0.0252956	-2.64917	-0.177067	-0.357141	-2.26839	0.0381304	0.133189	-4.60159	-0.268742	-0.357141	-3.44281	0.00351936	0.0219613	-2.30711	-0.194719	-0.357141	-2.49451	0.0244617	0.0844606	-4.30958	-0.189467	-0.357141	-2.42723	0.0279476	0.113446	-4.15763	0.0921728	-0.357141	1.18081	0.255644	0.456413	-6.56352	0.00049867	-0.357141	0.00638839	0.994985	0.997539	-7.01664	0.0745214	-0.357141	0.954683	0.354526	0.505464	-6.72331	0.0797733
PRKCZ	0.123997	-0.23335	1.96297	0.0680273	0.207607	-5.49096	-0.0501504	-0.23335	-0.793922	0.439338	0.652185	-6.61395	-0.0726146	-0.23335	-1.14955	0.26792	0.452544	-6.25731	0.0667011	-0.23335	1.05593	0.30733	0.488484	-6.49915	0.152653	-0.23335	2.41662	0.0285388	0.114955	-4.17709	-0.174147	-0.23335	-2.75689	0.01444	0.0657685	-4.00163	-0.196611	-0.23335	-3.11252	0.00697137	0.0392966	-3.05723	-0.0572954	-0.23335	-0.907033	0.378403	0.529616	-6.76776	0.0286564
FAAP20	0.06329	-0.75298	1.2508	0.22973	0.448701	-6.52315	0.0568532	-0.75298	1.12359	0.278446	0.493214	-6.29989	0.023818	-0.75298	0.470715	0.644461	0.780614	-6.80973	-0.0124361	-0.75298	-0.245774	0.809112	0.888109	-7.03629	-0.029972	-0.75298	-0.592338	0.562246	0.741216	-6.59077	-0.00643681	-0.75298	-0.127211	0.900424	0.949276	-7.26218	-0.039472	-0.75298	-0.780087	0.447198	0.650697	-6.70139	-0.0757261	-0.75298	-1.49658	0.154773	0.274983	-6.08532	-0.0932621
SKI	-0.0561686	-0.379624	-1.03194	0.318078	0.543436	-6.76709	-0.00848551	-0.379624	-0.155898	0.878144	0.941362	-6.92702	-0.0225167	-0.379624	-0.413683	0.684826	0.806986	-6.836	-0.0204073	-0.379624	-0.37493	0.712841	0.828935	-6.99417	-0.0935289	-0.379624	-1.71834	0.105826	0.271669	-5.35501	0.047683	-0.379624	0.876047	0.394502	0.598	-6.87386	0.0336518	-0.379624	0.618261	0.545465	0.727142	-6.81719	0.0357612	-0.379624	0.657015	0.520897	0.659151	-6.9667	-0.0373604
MORN1	0.0617778	-0.464757	0.956214	0.353777	0.579929	-6.84207	-0.0216175	-0.464757	-0.334602	0.742452	0.86933	-6.88098	-0.0251687	-0.464757	-0.389568	0.702206	0.817223	-6.84611	-0.0548394	-0.464757	-0.84882	0.40902	0.590672	-6.69591	-0.0179925	-0.464757	-0.278493	0.784349	0.886468	-6.73246	-0.0833953	-0.464757	-1.29082	0.215864	0.411669	-6.43253	-0.0869465	-0.464757	-1.34578	0.197907	0.396413	-6.11249	-0.116617	-0.464757	-1.80503	0.090713	0.185363	-5.62819	-0.0797703
RER1	0.135886	-0.702234	2.70328	0.0160958	0.0780418	-4.14653	-0.00843769	-0.702234	-0.167857	0.868886	0.937768	-6.92499	0.0541332	-0.702234	1.07691	0.298148	0.48494	-6.33619	0.0987445	-0.702234	1.9644	0.067847	0.175635	-5.24944	0.000433986	-0.702234	0.00863362	0.993223	0.996966	-6.77309	-0.144323	-0.702234	-2.87114	0.0114435	0.0555076	-3.77733	-0.0817526	-0.702234	-1.62637	0.124213	0.295745	-5.72807	-0.0371413	-0.702234	-0.73888	0.471124	0.616676	-6.90805	-0.135452
PEX10	0.126598	-0.565832	1.41808	0.176142	0.379938	-6.31121	0.0298287	-0.565832	0.334125	0.742805	0.86945	-6.88115	0.0243205	-0.565832	0.272425	0.788924	0.874601	-6.88671	-0.0969409	-0.565832	-1.08588	0.294285	0.474442	-6.46761	0.131751	-0.565832	1.4758	0.160207	0.352973	-5.7033	-0.096769	-0.565832	-1.08396	0.295111	0.50095	-6.67077	-0.102277	-0.565832	-1.14566	0.269479	0.482068	-6.35144	-0.223538	-0.565832	-2.50396	0.0240067	0.0689883	-4.41065	0.00515322
PANK4	0.103458	-0.518395	1.08798	0.293385	0.518293	-6.70842	-0.0678476	-0.518395	-0.713496	0.486242	0.692457	-6.67561	0.183845	-0.518395	1.93334	0.071848	0.188617	-5.16293	0.0172267	-0.518395	0.181158	0.858613	0.918828	-7.05083	0.254227	-0.518395	2.67349	0.0170938	0.0822048	-3.69646	-0.171306	-0.518395	-1.80148	0.0912934	0.234484	-5.71101	0.0803867	-0.518395	0.845359	0.410889	0.619081	-6.64767	-0.0862314	-0.518395	-0.906823	0.378511	0.529644	-6.76795	0.150769
PRXL2B	-0.0135272	-0.543061	-0.259136	0.798972	0.897627	-7.27742	-0.123575	-0.543061	-2.36728	0.0314455	0.116396	-4.42297	-0.0296979	-0.543061	-0.568914	0.577641	0.732862	-6.75682	-0.0853246	-0.543061	-1.63454	0.122476	0.265845	-5.76649	-0.00653954	-0.543061	-0.125276	0.901931	0.952247	-6.76488	-0.110047	-0.543061	-2.10814	0.0518362	0.15965	-5.20321	-0.0161707	-0.543061	-0.309778	0.760894	0.873497	-6.96612	-0.0717974	-0.543061	-1.3754	0.188741	0.318629	-6.24766	0.00698765
MEGF6	-0.2001	-0.142265	-1.54892	0.141761	0.329884	-6.13131	-0.391421	-0.142265	-3.02988	0.00826481	0.0460777	-3.1521	-0.11632	-0.142265	-0.900399	0.381812	0.567892	-6.50911	-0.0903833	-0.142265	-0.699633	0.494619	0.663182	-6.8134	-0.27821	-0.142265	-2.15355	0.0475501	0.162205	-4.64646	-0.19132	-0.142265	-1.48096	0.158844	0.337961	-6.18449	0.0837809	-0.142265	0.648526	0.526225	0.712465	-6.79745	0.109717	-0.142265	0.849292	0.408765	0.557922	-6.81889	-0.0781095
TPRG1L	-0.0278508	-0.385791	-0.293345	0.773186	0.883049	-7.26745	0.017466	-0.385791	0.183965	0.856448	0.932694	-6.922	0.271064	-0.385791	2.85504	0.0118257	0.051866	-3.48449	0.0867114	-0.385791	0.913307	0.375198	0.558871	-6.63874	0.0858726	-0.385791	0.904472	0.379717	0.596882	-6.35425	0.0453168	-0.385791	0.47731	0.639864	0.791238	-7.15089	0.298915	-0.385791	3.14839	0.00647396	0.0374844	-2.98515	0.114562	-0.385791	1.20665	0.245827	0.386328	-6.45562	0.113723
WRAP73	0.0136018	-0.579949	0.169027	0.867982	0.936991	-7.29781	-0.0638462	-0.579949	-0.793403	0.439631	0.652405	-6.61437	0.0221803	-0.579949	0.275629	0.786507	0.87316	-6.88579	0.0993914	-0.579949	1.23512	0.235352	0.409882	-6.29938	0.0959681	-0.579949	1.19258	0.251139	0.466491	-6.05846	-0.077448	-0.579949	-0.96243	0.350745	0.557114	-6.7941	0.00857841	-0.579949	0.106602	0.916485	0.956578	-7.01066	0.0857896	-0.579949	1.06609	0.302859	0.449779	-6.61157	0.0823663
SMIM1	0.107396	-0.166468	1.22694	0.238324	0.459362	-6.55163	-0.0713953	-0.166468	-0.815655	0.427169	0.641409	-6.59625	-0.0326506	-0.166468	-0.373016	0.714235	0.824318	-6.8527	0.591113	-0.166468	6.75316	5.74511e-06	0.000160302	4.03612	0.0651655	-0.166468	0.744483	0.467825	0.67261	-6.48694	-0.178791	-0.166468	-2.0426	0.0586519	0.173221	-5.31568	-0.140046	-0.166468	-1.59996	0.129977	0.303546	-5.76651	0.483717	-0.166468	5.52622	5.34014e-05	0.000600011	1.67175	-0.0422303
LRRC47	0.0783864	-0.692343	1.22318	0.239702	0.461016	-6.55609	0.105832	-0.692343	1.65146	0.118943	0.28706	-5.61622	-0.0646907	-0.692343	-1.00947	0.328394	0.516432	-6.40546	-0.134568	-0.692343	-2.09987	0.0526549	0.146885	-5.02048	0.0834288	-0.692343	1.30186	0.212155	0.419934	-5.92851	0.0274458	-0.692343	0.428278	0.674396	0.814661	-7.17412	-0.143077	-0.692343	-2.23264	0.0408576	0.139108	-4.73858	-0.212955	-0.692343	-3.32305	0.004511	0.0188937	-2.79383	0.00504247
CEP104	0.0968237	-0.421355	1.52068	0.148662	0.340073	-6.17114	0.0706835	-0.421355	1.11013	0.284024	0.498891	-6.31455	-0.0595849	-0.421355	-0.935822	0.36385	0.550646	-6.4766	-0.103328	-0.421355	-1.62284	0.12497	0.269383	-5.78365	0.0256408	-0.421355	0.402706	0.692715	0.827937	-6.68832	-0.0261403	-0.421355	-0.410551	0.687073	0.823968	-7.18191	-0.156409	-0.421355	-2.4565	0.0263768	0.101514	-4.33147	-0.200152	-0.421355	-3.14353	0.00653928	0.0249622	-3.15819	-0.0711829
DFFB	0.092159	-0.332862	1.80204	0.0912009	0.250594	-5.75165	0.0536957	-0.332862	1.04995	0.309987	0.525798	-6.37826	0.0494693	-0.332862	0.967303	0.348381	0.535996	-6.44677	-0.0430684	-0.332862	-0.842143	0.412632	0.593348	-6.70162	0.0949026	-0.332862	1.85569	0.0827938	0.231235	-5.14198	-0.0384633	-0.332862	-0.752097	0.463366	0.658444	-6.97636	-0.0426898	-0.332862	-0.834739	0.416663	0.624248	-6.65668	-0.135227	-0.332862	-2.64419	0.0181334	0.0556152	-4.14425	0.00274361
C1orf174	-0.00677714	-0.489445	-0.080099	0.937193	0.971085	-7.30955	-0.00366643	-0.489445	-0.0433335	0.965994	0.984186	-6.93885	-0.0686459	-0.489445	-0.811326	0.429576	0.614594	-6.58583	-0.0650965	-0.489445	-0.769376	0.453343	0.62884	-6.76109	-0.0244088	-0.489445	-0.288488	0.776831	0.882225	-6.72949	0.00311071	-0.489445	0.0367655	0.971146	0.987182	-7.27004	-0.0618687	-0.489445	-0.731226	0.475652	0.672883	-6.739	-0.0583194	-0.489445	-0.689277	0.500933	0.64249	-6.94436	-0.0176317
NPHP4	-0.0339901	0.270659	-0.520538	0.610113	0.782582	-7.17053	0.268978	0.270659	4.11924	0.000869574	0.00889437	-0.935542	-0.00593628	0.270659	-0.0909107	0.928739	0.962495	-6.92141	-0.0708223	0.270659	-1.0846	0.294834	0.475118	-6.46897	-0.0174216	0.270659	-0.266801	0.793172	0.89171	-6.73579	0.302968	0.270659	4.63978	0.000302212	0.00338709	-0.158914	0.0280538	0.270659	0.429627	0.673434	0.820123	-6.91972	-0.0368322	0.270659	-0.564064	0.580857	0.71003	-7.02537	0.0165685
RNF207	0.374387	0.121288	2.33841	0.0332735	0.128352	-4.83455	-0.0932492	0.121288	-0.582432	0.56873	0.753186	-6.76281	0.134832	0.121288	0.842155	0.412626	0.59807	-6.5601	-0.0054246	0.121288	-0.0338819	0.973408	0.985432	-7.06756	0.252878	0.121288	1.57947	0.134603	0.315031	-5.55905	-0.467636	0.121288	-2.92084	0.0103376	0.0515954	-3.6789	-0.239555	0.121288	-1.49626	0.154856	0.340544	-5.91306	-0.379812	0.121288	-2.37229	0.031138	0.0837132	-4.65524	-0.121509
ICMT	-0.265277	-0.196783	-2.41685	0.0285256	0.115795	-4.69022	-0.270815	-0.196783	-2.46731	0.0258183	0.102151	-4.23878	-0.0781001	-0.196783	-0.711545	0.487416	0.660961	-6.66303	-0.135018	-0.196783	-1.23011	0.23717	0.411703	-6.30532	-0.00672382	-0.196783	-0.0612586	0.951943	0.976953	-6.77115	-0.00553811	-0.196783	-0.0504559	0.96041	0.981653	-7.26941	0.187177	-0.196783	1.70531	0.108278	0.269808	-5.61055	0.130259	-0.196783	1.18675	0.253363	0.39515	-6.47869	0.258553
ACOT7	-0.189449	-0.0464776	-3.0363	0.00815645	0.0484222	-3.4888	0.0145321	-0.0464776	0.232906	0.81891	0.913031	-6.91127	-0.096512	-0.0464776	-1.5468	0.142271	0.299223	-5.75364	-0.246608	-0.0464776	-3.95238	0.00122558	0.00884394	-1.38822	-0.104727	-0.0464776	-1.67845	0.113488	0.283236	-5.41483	0.203981	-0.0464776	3.26921	0.00504304	0.0304166	-2.97752	0.092937	-0.0464776	1.4895	0.156606	0.342952	-5.92235	-0.0571587	-0.0464776	-0.916084	0.373786	0.525039	-6.75948	0.0847224
PLEKHG5	0.0519583	-0.292745	0.764027	0.456431	0.672905	-7.00919	0.0674836	-0.292745	0.992321	0.336421	0.554114	-6.43637	-0.0185274	-0.292745	-0.272438	0.788914	0.874601	-6.88671	0.0209359	-0.292745	0.307854	0.762329	0.859426	-7.0182	-0.0442131	-0.292745	-0.650138	0.525211	0.715525	-6.55395	0.0155253	-0.292745	0.228294	0.82243	0.906343	-7.24318	-0.0704856	-0.292745	-1.03647	0.316032	0.52902	-6.46819	-0.0310224	-0.292745	-0.456173	0.654651	0.768233	-7.08268	-0.0961714
NOL9	0.0144979	-0.589399	0.236334	0.816297	0.90735	-7.28338	-0.0112749	-0.589399	-0.183796	0.856579	0.93271	-6.92203	-0.114509	-0.589399	-1.86663	0.0811661	0.20544	-5.27095	-0.0774656	-0.589399	-1.26279	0.225506	0.399079	-6.26622	0.00140976	-0.589399	0.0229809	0.981961	0.993056	-6.77285	-0.0257728	-0.589399	-0.420129	0.680211	0.819259	-7.17774	-0.129006	-0.589399	-2.10297	0.0523469	0.163631	-4.96546	-0.0919635	-0.589399	-1.49912	0.154119	0.27421	-6.0818	-0.0130881
ZBTB48	0.0213426	-0.596674	0.327263	0.747888	0.868312	-7.25636	0.00675322	-0.596674	0.103553	0.918865	0.960593	-6.93418	-0.0128182	-0.596674	-0.196553	0.846755	0.911537	-6.90542	0.00876098	-0.596674	0.134339	0.894879	0.938946	-7.05863	0.0977472	-0.596674	1.49884	0.154191	0.345237	-5.67188	-0.0145894	-0.596674	-0.223711	0.825931	0.907873	-7.24427	-0.0341608	-0.596674	-0.523816	0.607885	0.774831	-6.87298	-0.0125816	-0.596674	-0.192924	0.849547	0.909957	-7.17245	0.0764046
KLHL21	0.0907932	-0.231954	1.32623	0.204154	0.417317	-6.43019	0.0224932	-0.231954	0.328561	0.746925	0.872095	-6.88308	0.131763	-0.231954	1.92468	0.0730015	0.190493	-5.17709	-0.0220202	-0.231954	-0.321651	0.752054	0.853681	-7.01364	0.0282009	-0.231954	0.411933	0.686082	0.823844	-6.68441	-0.0683	-0.231954	-0.997664	0.333905	0.540026	-6.75966	0.0409698	-0.231954	0.59845	0.558265	0.736497	-6.82962	-0.112813	-0.231954	-1.64788	0.119683	0.226916	-5.86854	-0.0625924
PHF13	-0.145172	-0.331805	-2.51589	0.0234437	0.101317	-4.50502	-0.11328	-0.331805	-1.9632	0.0679979	0.197832	-5.12736	-0.16912	-0.331805	-2.93093	0.0101263	0.0463555	-3.33536	-0.104572	-0.331805	-1.81227	0.089542	0.214633	-5.49552	-0.106203	-0.331805	-1.84054	0.0850957	0.235921	-5.166	0.0318912	-0.331805	0.552689	0.588432	0.754559	-7.11045	-0.0239485	-0.331805	-0.415038	0.683855	0.826451	-6.92616	0.0406001	-0.331805	0.703618	0.492203	0.634963	-6.93411	0.0389691
THAP3	0.110517	-0.479982	1.94905	0.0697984	0.210871	-5.51404	0.0811421	-0.479982	1.431	0.172467	0.366681	-5.92614	0.0881493	-0.479982	1.55457	0.140413	0.296755	-5.74266	-0.0163991	-0.479982	-0.289209	0.77629	0.868284	-7.02406	0.10813	-0.479982	1.90695	0.0754136	0.2183	-5.05983	-0.0293754	-0.479982	-0.518055	0.611803	0.771532	-7.12974	-0.0223682	-0.479982	-0.394479	0.698652	0.835886	-6.93486	-0.126917	-0.479982	-2.23826	0.0404173	0.101576	-4.89787	-0.00238753
DNAJC11	0.0228498	-0.526089	0.379923	0.709206	0.846439	-7.23677	0.118429	-0.526089	1.96912	0.0672571	0.196359	-5.11757	-0.0296765	-0.526089	-0.49343	0.628691	0.769224	-6.79835	0.0853415	-0.526089	1.41897	0.175887	0.339846	-6.06819	0.128257	-0.526089	2.13253	0.0494918	0.165925	-4.68278	0.0955795	-0.526089	1.5892	0.13239	0.299628	-6.03193	-0.0525263	-0.526089	-0.873353	0.395923	0.605428	-6.62342	0.0624917	-0.526089	1.03905	0.314868	0.46292	-6.63968	0.105408
CAMTA1	-0.116801	-0.429745	-1.7614	0.098064	0.261911	-5.81523	-0.12084	-0.429745	-1.82231	0.0879395	0.23502	-5.35502	0.0184558	-0.429745	0.27832	0.784479	0.871487	-6.88501	0.0377828	-0.429745	0.56978	0.577069	0.728821	-6.8983	0.00633017	-0.429745	0.0954615	0.925183	0.965039	-6.76834	-0.00403922	-0.429745	-0.0609131	0.952214	0.978345	-7.26879	0.135256	-0.429745	2.03972	0.0589691	0.177331	-5.07342	0.154583	-0.429745	2.33118	0.0337468	0.0888119	-4.73038	0.123131
VAMP3	0.0667969	-0.714186	0.901083	0.38146	0.60631	-6.89346	0.140892	-0.714186	1.90062	0.0762915	0.213634	-5.22977	0.0885889	-0.714186	1.19506	0.250196	0.433287	-6.20569	0.0759074	-0.714186	1.02398	0.321705	0.502284	-6.53196	0.00268668	-0.714186	0.0362431	0.971555	0.987824	-6.77244	0.0740951	-0.714186	0.999536	0.333026	0.538953	-6.7578	0.0217921	-0.714186	0.293973	0.772715	0.880929	-6.97113	0.00911051	-0.714186	0.1229	0.903781	0.943219	-7.18415	-0.0641102
PER3	0.0320183	0.614125	0.320598	0.752836	0.871225	-7.25863	0.152187	0.614125	1.52384	0.147877	0.330518	-5.79958	0.0930579	0.614125	0.931785	0.365867	0.552508	-6.48036	0.0543522	0.614125	0.544226	0.594101	0.742563	-6.91305	0.00505924	0.614125	0.050658	0.960251	0.981696	-6.77178	0.120168	0.614125	1.20324	0.247107	0.447372	-6.53759	0.0610396	0.614125	0.611187	0.550017	0.730137	-6.82167	0.0223339	0.614125	0.223628	0.825995	0.893056	-7.1657	-0.0269591
PARK7	-0.0369045	-0.655764	-0.516681	0.61274	0.784607	-7.17262	0.088181	-0.655764	1.23458	0.235547	0.445653	-6.17338	0.15563	-0.655764	2.1789	0.0453018	0.136722	-4.74654	0.111285	-0.655764	1.55805	0.13959	0.289717	-5.8771	0.084029	-0.655764	1.17645	0.257332	0.474611	-6.07685	0.125085	-0.655764	1.75126	0.0998455	0.247743	-5.78938	0.192535	-0.655764	2.69558	0.0163482	0.0723235	-3.87876	0.14819	-0.655764	2.07473	0.0552143	0.128308	-5.18403	0.120933
ERRFI1	0.316832	0.867949	2.0232	0.0608208	0.191963	-5.38993	-0.694375	0.867949	-4.43408	0.000457571	0.00561494	-0.29419	-0.295541	0.867949	-1.88724	0.0781782	0.199994	-5.23783	-0.193152	0.867949	-1.23341	0.235969	0.410566	-6.3014	-0.561412	0.867949	-3.58502	0.00262053	0.0226747	-1.88735	-1.01121	0.867949	-6.45727	9.65175e-06	0.000221495	3.35788	-0.612373	0.867949	-3.91044	0.00133633	0.0118192	-1.42925	-0.509984	0.867949	-3.25661	0.00517624	0.0209415	-2.92909	-0.878244
RERE	-0.238553	0.0511627	-2.60409	0.0196548	0.0895199	-4.33751	-0.364962	0.0511627	-3.98399	0.00114829	0.0108786	-1.21231	-0.179033	0.0511627	-1.95436	0.0691185	0.183382	-5.12842	0.339349	0.0511627	3.7044	0.00204616	0.013168	-1.89837	-0.253022	0.0511627	-2.76204	0.01429	0.0726525	-3.52667	-0.126409	0.0511627	-1.3799	0.187378	0.376266	-6.31961	0.0595204	0.0511627	0.649736	0.525464	0.712226	-6.79664	0.577902	0.0511627	6.30849	1.25856e-05	0.000183446	3.14746	-0.0144688
ENO1	0.445238	0.678785	2.23345	0.040794	0.14893	-5.02409	-0.0232121	0.678785	-0.116439	0.908814	0.957179	-6.93269	-0.154497	0.678785	-0.775006	0.450106	0.632015	-6.61502	-0.102659	0.678785	-0.514967	0.613909	0.757881	-6.92914	-0.179281	0.678785	-0.899327	0.382365	0.599376	-6.35888	-0.46845	0.678785	-2.34989	0.032535	0.116135	-4.7725	-0.599735	0.678785	-3.00846	0.00863703	0.0459036	-3.26525	-0.547897	0.678785	-2.74842	0.0146902	0.0469946	-3.94276	-0.624519
H6PD	-0.0532345	-0.380566	-0.698029	0.495594	0.70101	-7.05862	-0.00447285	-0.380566	-0.0586496	0.953988	0.977542	-6.93802	-0.145555	-0.380566	-1.90857	0.0751903	0.194932	-5.20332	0.0172082	-0.380566	0.22564	0.824457	0.897855	-7.04129	-0.119196	-0.380566	-1.56294	0.138437	0.320234	-5.58253	0.0487616	-0.380566	0.63938	0.531999	0.710322	-7.05692	-0.0923203	-0.380566	-1.21054	0.244377	0.451854	-6.27742	0.0704427	-0.380566	0.923669	0.369946	0.521139	-6.75247	-0.0659616
SLC25A33	-0.115875	-0.0884523	-1.73531	0.102704	0.269622	-5.85553	-0.203727	-0.0884523	-3.05096	0.00791413	0.0446752	-3.11012	-0.159284	-0.0884523	-2.38539	0.0303478	0.102403	-4.3766	0.164823	-0.0884523	2.46834	0.0257656	0.0877789	-4.35846	-0.259929	-0.0884523	-3.89262	0.00138639	0.0145385	-1.26184	-0.087852	-0.0884523	-1.31564	0.207599	0.401329	-6.40166	-0.0434086	-0.0884523	-0.650074	0.525251	0.712103	-6.79642	0.280699	-0.0884523	4.20366	0.000731498	0.00459155	-0.98142	-0.144054
TMEM201	0.150744	-0.515361	1.94818	0.0699111	0.210994	-5.51548	0.108438	-0.515361	1.40143	0.180973	0.377639	-5.96518	0.182114	-0.515361	2.35359	0.0323001	0.107019	-4.43461	-0.0517336	-0.515361	-0.668593	0.513681	0.679132	-6.83519	0.197599	-0.515361	2.55373	0.0217399	0.0965039	-3.92294	-0.0423056	-0.515361	-0.546747	0.592409	0.756587	-7.11384	0.0313698	-0.515361	0.405416	0.690764	0.830775	-6.93028	-0.202477	-0.515361	-2.61677	0.019161	0.0579178	-4.19678	0.0468554
PIK3CD-AS2	0.188503	-0.247153	2.17933	0.0452647	0.159057	-5.12011	0.00492311	-0.247153	0.0569172	0.955345	0.977875	-6.93813	0.178909	-0.247153	2.06841	0.0558753	0.158508	-4.93735	0.0704159	-0.247153	0.814094	0.428035	0.60787	-6.72512	-0.0466249	-0.247153	-0.539041	0.597588	0.768119	-6.62181	-0.18358	-0.247153	-2.12241	0.0504525	0.156765	-5.17847	-0.00959389	-0.247153	-0.110917	0.913119	0.95574	-7.01016	-0.118087	-0.247153	-1.36523	0.191848	0.321954	-6.2608	-0.235128
CLSTN1	0.127077	-0.546289	2.08364	0.0542945	0.178529	-5.2868	0.140346	-0.546289	2.30121	0.0357764	0.127242	-4.5427	-0.0451693	-0.546289	-0.740628	0.470093	0.646978	-6.6415	0.265017	-0.546289	4.3454	0.000547827	0.00483433	-0.581901	0.0183878	-0.546289	0.301499	0.767079	0.875872	-6.72548	0.0132692	-0.546289	0.217571	0.830628	0.91091	-7.2457	-0.172246	-0.546289	-2.82427	0.0125915	0.0600815	-3.6289	0.13794	-0.546289	2.26176	0.0386226	0.0982885	-4.85582	-0.108689
CTNNBIP1	0.0705632	-0.58425	0.931726	0.365897	0.591343	-6.86523	0.271853	-0.58425	3.58959	0.00259581	0.0199608	-2.02005	0.131004	-0.58425	1.7298	0.103709	0.241527	-5.48493	0.0529698	-0.58425	0.699421	0.494748	0.663182	-6.81356	0.165682	-0.58425	2.1877	0.0445451	0.155596	-4.58706	0.20129	-0.58425	2.65786	0.0176409	0.0755628	-4.19356	0.0604413	-0.58425	0.798075	0.436996	0.642795	-6.68698	-0.0175934	-0.58425	-0.232305	0.819369	0.889033	-7.16361	0.0951193
LZIC	-0.104794	-0.507997	-1.60458	0.128952	0.310497	-6.05128	-0.0652772	-0.507997	-0.999508	0.33304	0.550061	-6.42928	-0.20413	-0.507997	-3.12558	0.00678598	0.0351103	-2.94824	-0.200701	-0.507997	-3.07308	0.00756172	0.0354038	-3.1839	-0.104712	-0.507997	-1.60333	0.129228	0.307311	-5.52486	0.0395169	-0.507997	0.605072	0.553969	0.726332	-7.07899	-0.0993357	-0.507997	-1.521	0.148582	0.332174	-5.87874	-0.0959068	-0.507997	-1.4685	0.162155	0.285072	-6.12386	8.1621e-05
NMNAT1	0.0706643	-0.241068	0.895507	0.384339	0.609894	-6.89851	0.11676	-0.241068	1.47966	0.159186	0.347649	-5.86054	0.0329437	-0.241068	0.417485	0.682102	0.805147	-6.83435	-0.0642108	-0.241068	-0.813724	0.428241	0.607942	-6.72543	0.122142	-0.241068	1.54786	0.142015	0.325372	-5.60379	0.0460956	-0.241068	0.584155	0.567599	0.73752	-7.09188	-0.0377207	-0.241068	-0.478022	0.639368	0.797781	-6.89682	-0.134875	-0.241068	-1.70923	0.107535	0.209684	-5.77647	0.0514772
UBE4B	-0.0918415	-0.0971827	-1.78018	0.0948383	0.256633	-5.78597	0.103363	-0.0971827	2.0035	0.0630973	0.188515	-5.06037	-0.0497155	-0.0971827	-0.963643	0.350156	0.53747	-6.45028	-0.081481	-0.0971827	-1.57936	0.134629	0.282441	-5.84667	-0.103685	-0.0971827	-2.00974	0.0623682	0.193922	-4.89102	0.195204	-0.0971827	3.78368	0.00173646	0.013257	-1.91996	0.042126	-0.0971827	0.816536	0.42668	0.632865	-6.67188	0.0103605	-0.0971827	0.200819	0.843476	0.905275	-7.17081	-0.0118432
KIF1B	-0.156178	-0.233522	-2.22366	0.0415708	0.150314	-5.04154	0.213687	-0.233522	3.04247	0.00805354	0.0452442	-3.12703	-0.192992	-0.233522	-2.74782	0.0147079	0.0611646	-3.69319	-0.0327764	-0.233522	-0.466671	0.647288	0.782259	-6.95382	-0.0310284	-0.233522	-0.441782	0.664805	0.808263	-6.67117	0.369865	-0.233522	5.26614	8.79207e-05	0.00126578	1.09706	-0.0368141	-0.233522	-0.52416	0.607651	0.774722	-6.87279	0.123402	-0.233522	1.75699	0.0988345	0.19708	-5.70321	0.12515
PGD	-0.0900923	-0.717728	-1.19936	0.248568	0.470289	-6.584	-0.0778462	-0.717728	-1.03633	0.316093	0.532531	-6.39225	-0.0935633	-0.717728	-1.24557	0.231594	0.410971	-6.14647	-0.216937	-0.717728	-2.88799	0.0110562	0.0470787	-3.55191	-0.143925	-0.717728	-1.91601	0.0741715	0.216223	-5.04515	0.0122462	-0.717728	0.163028	0.872623	0.933565	-7.25668	-0.003471	-0.717728	-0.0462079	0.96374	0.981634	-7.01553	-0.126845	-0.717728	-1.68863	0.111488	0.215208	-5.80764	-0.0538328
CENPS	-0.112559	-0.0763345	-1.2207	0.240611	0.461947	-6.55901	-0.209788	-0.0763345	-2.27516	0.0376329	0.131805	-4.58947	-0.121339	-0.0763345	-1.31593	0.207507	0.38453	-6.06066	-0.165652	-0.0763345	-1.79651	0.0921102	0.219577	-5.52031	-0.127842	-0.0763345	-1.38646	0.185409	0.387656	-5.82171	-0.0972293	-0.0763345	-1.05446	0.307984	0.513208	-6.70188	-0.00878012	-0.0763345	-0.0952208	0.925371	0.961735	-7.01187	-0.0530935	-0.0763345	-0.575801	0.573092	0.704559	-7.01843	-0.0152836
DFFA	-0.0397092	-0.314745	-0.65233	0.523834	0.722808	-7.09039	0.125898	-0.314745	2.06821	0.0558971	0.173571	-4.95118	-0.0179865	-0.314745	-0.295476	0.771588	0.863551	-6.87985	0.0538715	-0.314745	0.884983	0.389813	0.572029	-6.66432	-0.018261	-0.314745	-0.299985	0.768211	0.876725	-6.72596	0.165607	-0.314745	2.72054	0.0155438	0.0696089	-4.07237	0.0217227	-0.314745	0.356854	0.726057	0.853513	-6.94966	0.0935807	-0.314745	1.53731	0.144565	0.261322	-6.02844	0.0214483
PEX14	0.0574703	-0.0395094	0.980833	0.341877	0.567425	-6.81825	0.0797795	-0.0395094	1.36158	0.192975	0.391394	-6.01679	0.0396208	-0.0395094	0.6762	0.508971	0.677722	-6.68812	0.0710313	-0.0395094	1.21228	0.24373	0.4193	-6.32629	0.128728	-0.0395094	2.19698	0.0437594	0.153538	-4.57083	0.0223092	-0.0395094	0.380746	0.708607	0.839314	-7.19428	-0.0178495	-0.0395094	-0.304633	0.764735	0.876129	-6.96778	0.013561	-0.0395094	0.231442	0.820027	0.88913	-7.16382	0.0712579
TARDBP	-0.173691	-0.608057	-2.44674	0.0268914	0.111552	-4.63468	-0.144516	-0.608057	-2.03575	0.0594096	0.180978	-5.0062	-0.146735	-0.608057	-2.06701	0.0560225	0.158623	-4.93973	0.0131833	-0.608057	0.185709	0.855104	0.916915	-7.04995	-0.0970756	-0.608057	-1.36747	0.19116	0.394889	-5.84614	0.0291758	-0.608057	0.41099	0.686758	0.823843	-7.18172	0.0269561	-0.608057	0.379722	0.709352	0.843023	-6.94084	0.186875	-0.608057	2.63245	0.0185668	0.0565462	-4.16677	0.0766158
SRM	0.0372203	-0.123447	0.413527	0.684938	0.830243	-7.22278	-0.161403	-0.123447	-1.79323	0.0926522	0.243191	-5.40067	-0.26542	-0.123447	-2.94888	0.00976046	0.0451366	-3.29991	0.154362	-0.123447	1.715	0.106449	0.241905	-5.64615	-0.305594	-0.123447	-3.39522	0.00388429	0.0301058	-2.27177	-0.198624	-0.123447	-2.20676	0.0429453	0.140423	-5.03041	-0.302641	-0.123447	-3.36241	0.00415768	0.02722	-2.55199	0.117142	-0.123447	1.30148	0.212284	0.34658	-6.34144	-0.342815
EXOSC10	-0.0406058	-0.618652	-0.38791	0.703407	0.842489	-7.23355	0.164276	-0.618652	1.56934	0.136941	0.315226	-5.73541	0.0807816	-0.618652	0.771713	0.451998	0.633229	-6.6176	0.0608084	-0.618652	0.580908	0.569731	0.722975	-6.89167	-0.0541491	-0.618652	-0.517291	0.612324	0.776857	-6.63367	0.204882	-0.618652	1.95726	0.0687493	0.192883	-5.45903	0.121387	-0.618652	1.15962	0.263916	0.475174	-6.33579	0.101414	-0.618652	0.968819	0.347649	0.497873	-6.70973	-0.0135433
MTOR	-0.103706	-0.361285	-2.01532	0.0617224	0.193869	-5.40325	-0.0640773	-0.361285	-1.24521	0.231721	0.440533	-6.16074	-0.13774	-0.361285	-2.6767	0.0169836	0.0678033	-3.83018	-0.0896956	-0.361285	-1.74306	0.101307	0.234397	-5.60328	-0.0957228	-0.361285	-1.86018	0.0821222	0.230292	-5.13484	0.0396287	-0.361285	0.770104	0.452924	0.649533	-6.96236	-0.0340338	-0.361285	-0.661379	0.518171	0.706502	-6.7888	0.0140103	-0.361285	0.272262	0.789047	0.866621	-7.15298	0.0079831
UBIAD1	0.172102	-0.451399	1.89337	0.077309	0.224866	-5.6054	-0.0884873	-0.451399	-0.973489	0.345397	0.564078	-6.45474	-0.11167	-0.451399	-1.22853	0.237744	0.419029	-6.16667	-0.0948029	-0.451399	-1.04297	0.313105	0.493448	-6.51257	-0.0706558	-0.451399	-0.777316	0.448783	0.658316	-6.46164	-0.260589	-0.451399	-2.86686	0.011544	0.0557872	-3.78579	-0.283772	-0.451399	-3.1219	0.00683774	0.0387854	-3.03839	-0.266905	-0.451399	-2.93634	0.0100147	0.0351068	-3.5732	-0.242757
FBXO2	0.28431	0.449355	1.67537	0.1141	0.288425	-5.9466	-0.491042	0.449355	-2.89359	0.0109303	0.0563041	-3.42177	0.0332788	0.449355	0.196104	0.8471	0.911626	-6.90551	0.40214	0.449355	2.36971	0.0312959	0.100868	-4.54065	-0.565847	0.449355	-3.3344	0.00440613	0.0329098	-2.39448	-0.775352	0.449355	-4.56896	0.00034844	0.00376695	-0.303169	-0.251031	0.449355	-1.47927	0.15929	0.346462	-5.93638	0.11783	0.449355	0.694344	0.497838	0.639849	-6.94076	-0.850157
FBXO44	0.100582	-0.503771	1.44989	0.167206	0.367633	-6.26857	0.0977752	-0.503771	1.40943	0.178638	0.374635	-5.95468	-0.0626185	-0.503771	-0.902646	0.380655	0.566751	-6.50708	0.0800427	-0.503771	1.15382	0.266219	0.444355	-6.39328	0.0843842	-0.503771	1.2164	0.2422	0.456326	-6.03093	-0.00280695	-0.503771	-0.0404622	0.968246	0.985864	-7.26989	-0.163201	-0.503771	-2.35254	0.0323668	0.117651	-4.5228	-0.0205395	-0.503771	-0.296076	0.771138	0.855395	-7.14585	-0.0161979
MAD2L2	-0.221505	-0.417386	-2.40708	0.02908	0.11715	-4.70831	0.049861	-0.417386	0.541838	0.595706	0.772328	-6.7864	-0.0517636	-0.417386	-0.562513	0.581886	0.736116	-6.76056	0.0242087	-0.417386	0.263075	0.79599	0.879916	-7.03165	-0.103335	-0.417386	-1.12293	0.278717	0.498156	-6.13634	0.271366	-0.417386	2.94892	0.00975969	0.0494721	-3.62308	0.169741	-0.417386	1.84457	0.0844775	0.227584	-5.39421	0.245713	-0.417386	2.67016	0.017209	0.0532398	-4.0943	0.11817
AGTRAP	-0.125964	-0.560902	-1.8694	0.0807587	0.231637	-5.64422	-0.0939994	-0.560902	-1.39502	0.182861	0.37976	-5.97355	0.00584943	-0.560902	0.08681	0.931944	0.964583	-6.9218	0.097817	-0.560902	1.45168	0.166715	0.327833	-6.02446	-0.128157	-0.560902	-1.90195	0.0761058	0.219477	-5.06789	0.0319647	-0.560902	0.474381	0.641904	0.791639	-7.15235	0.131814	-0.560902	1.95621	0.0688818	0.198287	-5.21306	0.223781	-0.560902	3.32108	0.00452941	0.0189376	-2.79784	-0.00219328
MTHFR	0.365681	-0.181274	4.08627	0.000930459	0.00934365	-1.33341	0.255868	-0.181274	2.85918	0.0117264	0.0589538	-3.48933	0.269263	-0.181274	3.00885	0.00863005	0.041671	-3.18111	0.269753	-0.181274	3.01433	0.00853338	0.0387307	-3.30134	0.0759046	-0.181274	0.84819	0.40936	0.623977	-6.40361	-0.109813	-0.181274	-1.22709	0.238269	0.437711	-6.50957	-0.0964186	-0.181274	-1.07742	0.297928	0.510814	-6.42557	-0.0959282	-0.181274	-1.07194	0.300305	0.446892	-6.60541	-0.289777
CLCN6	-0.0281184	-0.263003	-0.355618	0.726965	0.855953	-7.24617	-0.0959018	-0.263003	-1.21289	0.243503	0.45534	-6.19888	0.025882	-0.263003	0.327334	0.747835	0.847325	-6.86945	0.423166	-0.263003	5.35185	7.45264e-05	0.00104221	1.43257	-0.0638482	-0.263003	-0.807499	0.43171	0.643257	-6.43749	-0.0677834	-0.263003	-0.857267	0.404478	0.606071	-6.89031	0.0540004	-0.263003	0.682952	0.504811	0.694838	-6.77392	0.451284	-0.263003	5.70747	3.79246e-05	0.000457712	2.02079	-0.0357298
KIAA2013	-0.0354828	-0.584089	-0.472462	0.643242	0.804576	-7.19544	-0.0568672	-0.584089	-0.757201	0.460391	0.670283	-6.64286	-0.0573255	-0.584089	-0.763303	0.45685	0.63774	-6.62416	0.0607564	-0.584089	0.808988	0.430879	0.609987	-6.72932	0.0845855	-0.584089	1.12628	0.277342	0.496969	-6.13269	-0.0213844	-0.584089	-0.284739	0.779648	0.881836	-7.2279	-0.0218427	-0.584089	-0.290841	0.775064	0.8821	-6.97209	0.0962392	-0.584089	1.28145	0.219049	0.354707	-6.36614	0.120068
PLOD1	0.374369	-0.305516	5.02625	0.000140314	0.00215228	0.58361	0.202508	-0.305516	2.71886	0.0155967	0.0720824	-3.76217	0.0376156	-0.305516	0.505025	0.620712	0.764441	-6.79234	0.11244	-0.305516	1.50961	0.151443	0.30668	-5.94516	0.145311	-0.305516	1.95094	0.0695562	0.207835	-4.98823	-0.171861	-0.305516	-2.30739	0.0353487	0.122741	-4.8499	-0.336753	-0.305516	-4.52122	0.000383638	0.0047077	-0.180432	-0.261929	-0.305516	-3.51664	0.00301977	0.013867	-2.3975	-0.229058
MFN2	0.0703184	-0.499066	1.17631	0.257384	0.479536	-6.61058	0.278883	-0.499066	4.66526	0.000287162	0.00400625	0.172732	-0.029604	-0.499066	-0.495226	0.627452	0.768591	-6.79743	-0.0741586	-0.499066	-1.24055	0.233392	0.408166	-6.29291	0.0789953	-0.499066	1.32146	0.205699	0.411784	-5.90424	0.208565	-0.499066	3.48895	0.00319824	0.0213588	-2.52775	-0.0999224	-0.499066	-1.67154	0.114864	0.280345	-5.66129	-0.144477	-0.499066	-2.41687	0.028525	0.0784457	-4.57309	0.00867687
MIIP	-0.0510461	-0.547737	-0.773351	0.451056	0.668851	-7.00187	-0.0424279	-0.547737	-0.642785	0.529845	0.726144	-6.72473	-0.0281816	-0.547737	-0.426952	0.67534	0.801043	-6.83018	-0.192431	-0.547737	-2.91534	0.0104546	0.0452428	-3.49791	-0.0229134	-0.547737	-0.347139	0.733199	0.856071	-6.71002	0.00861821	-0.547737	0.130566	0.897814	0.947625	-7.26173	0.0228645	-0.547737	0.346399	0.733744	0.858	-6.95351	-0.141385	-0.547737	-2.14199	0.0486089	0.116564	-5.06773	0.0281327
VPS13D	-0.0544749	-0.051736	-0.41161	0.686313	0.830878	-7.22361	0.426445	-0.051736	3.2222	0.00555816	0.0348453	-2.76671	0.0704659	-0.051736	0.532438	0.602043	0.75001	-6.7776	0.0119511	-0.051736	0.0903022	0.929214	0.959678	-7.06385	-0.0396395	-0.051736	-0.299515	0.768563	0.876725	-6.7261	0.48092	-0.051736	3.63381	0.00236842	0.0169344	-2.22943	0.124941	-0.051736	0.944048	0.359763	0.571592	-6.55903	0.0664261	-0.051736	0.501913	0.622849	0.742691	-7.05981	0.0148354
DHRS3	0.198908	0.617779	1.22299	0.239773	0.461016	-6.55631	0.535087	0.617779	3.28999	0.00483064	0.0315729	-2.62977	0.411673	0.617779	2.53118	0.0227405	0.0834624	-4.10631	-0.219854	0.617779	-1.35178	0.196024	0.363835	-6.15561	0.381948	0.617779	2.34841	0.0326291	0.125412	-4.30125	0.336179	0.617779	2.067	0.0560236	0.168214	-5.27403	0.212765	0.617779	1.30819	0.210053	0.412693	-6.15974	-0.418762	0.617779	-2.57476	0.0208444	0.0618105	-4.27685	0.18304
PDPN	1.16235	0.89223	3.51384	0.00303735	0.0228905	-2.51625	0.314946	0.89223	0.952094	0.355797	0.574639	-6.47523	-0.286486	0.89223	-0.866056	0.399789	0.586888	-6.53955	0.229278	0.89223	0.693114	0.498588	0.666547	-6.81806	-0.304665	0.89223	-0.921012	0.371288	0.588516	-6.3392	-0.847408	0.89223	-2.56174	0.0213944	0.0866649	-4.37737	-1.44884	0.89223	-4.37989	0.000510736	0.00574407	-0.46777	-0.933076	0.89223	-2.82072	0.0126828	0.0421466	-3.80146	-1.46702
PRDM2	-0.118679	-0.405063	-2.06622	0.056106	0.18259	-5.31669	0.105192	-0.405063	1.83141	0.086509	0.23279	-5.34063	0.0161325	-0.405063	0.28087	0.782559	0.870588	-6.88426	0.0827916	-0.405063	1.44141	0.16955	0.331339	-6.03826	-0.00370987	-0.405063	-0.0645894	0.949334	0.975471	-6.77093	0.223872	-0.405063	3.89764	0.00137211	0.011021	-1.68439	0.134812	-0.405063	2.34709	0.0327135	0.118397	-4.53271	0.201471	-0.405063	3.50764	0.00307665	0.0140786	-2.41598	0.114969
KAZN	0.257047	0.905933	3.08518	0.00737558	0.0449477	-3.39053	-0.238332	0.905933	-2.86055	0.0116936	0.0588397	-3.48664	-0.11029	0.905933	-1.32374	0.204958	0.381078	-6.0509	-0.0511373	0.905933	-0.613768	0.548354	0.706866	-6.87139	-0.159875	0.905933	-1.91888	0.073782	0.215624	-5.0405	-0.495379	0.905933	-5.94572	2.43476e-05	0.000455072	2.4096	-0.367337	0.905933	-4.40892	0.000481515	0.0055214	-0.408651	-0.308184	0.905933	-3.69894	0.00206941	0.0102935	-2.02224	-0.416922
TMEM51	0.374878	0.305529	2.39073	0.0300306	0.119704	-4.73852	0.66646	0.305529	4.25026	0.000665049	0.00733871	-0.668042	0.922241	0.305529	5.88146	2.74181e-05	0.000602148	2.54754	0.256025	0.305529	1.63276	0.122852	0.266443	-5.7691	0.363138	0.305529	2.31586	0.0347702	0.130936	-4.35993	0.291582	0.305529	1.85952	0.0822205	0.218095	-5.61865	0.547363	0.305529	3.49073	0.00318644	0.0225377	-2.29027	-0.118854	0.305529	-0.757972	0.459943	0.606441	-6.89346	-0.0117401
FHAD1	0.0527862	0.495444	0.340722	0.73793	0.861678	-7.25162	0.27886	0.495444	1.79997	0.0915407	0.241233	-5.39014	-0.019968	0.495444	-0.128888	0.899119	0.945342	-6.91701	0.136048	0.495444	0.878152	0.393394	0.575339	-6.67038	0.0432205	0.495444	0.278977	0.783984	0.886349	-6.73231	0.226074	0.495444	1.45925	0.16465	0.345609	-6.21414	-0.0727542	0.495444	-0.46961	0.645233	0.801344	-6.90098	0.0832613	0.495444	0.53743	0.598673	0.723283	-7.0406	-0.00956571
EFHD2	0.155262	-0.121777	0.653568	0.523057	0.721991	-7.08956	0.493184	-0.121777	2.07603	0.055079	0.171805	-4.93784	0.581261	-0.121777	2.44679	0.0268888	0.0935878	-4.26361	0.063141	-0.121777	0.265789	0.793937	0.878911	-7.0309	0.148254	-0.121777	0.624067	0.541744	0.727478	-6.57096	0.337922	-0.121777	1.42246	0.174888	0.3595	-6.2636	0.425999	-0.121777	1.79322	0.0926541	0.241507	-5.47528	-0.0921214	-0.121777	-0.38778	0.703501	0.806765	-7.11289	-0.00700831
CASP9	0.218007	-0.345965	2.29225	0.0364053	0.137668	-4.91844	0.337395	-0.345965	3.54755	0.00283224	0.021249	-2.10593	0.213484	-0.345965	2.24468	0.0399192	0.124783	-4.63048	0.257319	-0.345965	2.7056	0.0160207	0.0618196	-3.90796	0.111149	-0.345965	1.16868	0.260356	0.477931	-6.08562	0.119387	-0.345965	1.2553	0.228136	0.426573	-6.47586	-0.00452359	-0.345965	-0.0475635	0.962677	0.981522	-7.01547	0.0393121	-0.345965	0.413349	0.685066	0.792369	-7.10216	-0.106858
DNAJC16	-0.070927	-0.367411	-1.28284	0.218574	0.436144	-6.4842	0.0171852	-0.367411	0.310825	0.760113	0.880353	-6.88902	0.037418	-0.367411	0.676769	0.50862	0.677485	-6.68772	-0.171981	-0.367411	-3.11057	0.00699945	0.0334529	-3.10869	0.0575413	-0.367411	1.04073	0.314109	0.536136	-6.22313	0.0881122	-0.367411	1.59366	0.131384	0.297845	-6.02546	0.108345	-0.367411	1.95961	0.0684511	0.197338	-5.20745	-0.101054	-0.367411	-1.82773	0.0870857	0.179765	-5.59229	0.128468
DDI2	0.0998194	-0.273902	1.81024	0.0898692	0.248098	-5.73871	0.0381103	-0.273902	0.691135	0.499796	0.703219	-6.69167	-0.0808252	-0.273902	-1.46578	0.162886	0.326583	-5.86566	0.23263	-0.273902	4.21878	0.000709225	0.0058655	-0.841035	0.0917764	-0.273902	1.66438	0.116305	0.288033	-5.43571	-0.0617092	-0.273902	-1.11911	0.280296	0.484872	-6.63275	-0.180645	-0.273902	-3.27602	0.00497243	0.0309628	-2.72742	0.13281	-0.273902	2.40854	0.0289969	0.0793774	-4.58849	-0.00804306
PLEKHM2	0.0881281	-0.517258	1.40056	0.181228	0.386814	-6.33438	0.0156489	-0.517258	0.248698	0.80689	0.906626	-6.90727	0.139151	-0.517258	2.21143	0.0425615	0.130673	-4.68938	0.216405	-0.517258	3.43917	0.003546	0.020114	-2.44224	0.20522	-0.517258	3.26141	0.00512503	0.0369717	-2.54129	-0.0724792	-0.517258	-1.15186	0.266996	0.469175	-6.59639	0.0510224	-0.517258	0.810865	0.429832	0.63569	-6.67655	0.128277	-0.517258	2.03861	0.0590916	0.134727	-5.24562	0.117091
FBLIM1	0.00326781	0.0684262	0.0476535	0.962607	0.983761	-7.31174	-0.171803	0.0684262	-2.50535	0.0239403	0.0968672	-4.16788	-0.0423865	0.0684262	-0.618111	0.545561	0.708299	-6.72671	-0.0924535	0.0684262	-1.34822	0.197138	0.365027	-6.16014	-0.105373	0.0684262	-1.53662	0.144733	0.330115	-5.61955	-0.17507	0.0684262	-2.55301	0.0217711	0.0877661	-4.39395	-0.0456543	0.0684262	-0.665765	0.515439	0.704224	-6.78581	-0.0957213	0.0684262	-1.39588	0.182607	0.310999	-6.22096	-0.10864
UQCRHL	0.032124	-0.643443	0.288878	0.776538	0.884722	-7.26882	-0.0531785	-0.643443	-0.478213	0.639235	0.804891	-6.82007	0.0608583	-0.643443	0.547275	0.592056	0.743257	-6.76931	-0.209716	-0.643443	-1.88589	0.0783704	0.19516	-5.37797	0.0380635	-0.643443	0.34229	0.736773	0.858615	-6.71177	-0.0853025	-0.643443	-0.767091	0.454661	0.650888	-6.96472	0.0287344	-0.643443	0.258397	0.799532	0.895657	-6.98146	-0.24184	-0.643443	-2.17477	0.0456611	0.111271	-5.01033	0.00593958
SPEN-AS1	0.024478	-0.430979	0.355841	0.726801	0.855932	-7.24608	-0.104865	-0.430979	-1.52444	0.147727	0.330447	-5.79873	-0.0751306	-0.430979	-1.09219	0.29159	0.478411	-6.31996	0.019627	-0.430979	0.285321	0.779211	0.86959	-7.02523	0.00718554	-0.430979	0.104458	0.918158	0.961392	-6.76739	-0.129343	-0.430979	-1.88028	0.0791758	0.212471	-5.58517	-0.0996086	-0.430979	-1.44803	0.167718	0.35769	-5.97873	-0.00485097	-0.430979	-0.0705195	0.94469	0.967625	-7.18951	-0.0172924
SPEN	-0.2825	-0.303744	-4.8573	0.000195829	0.00280211	0.24416	-0.157868	-0.303744	-2.71437	0.0157388	0.0725011	-3.77081	-0.227315	-0.303744	-3.90845	0.00134182	0.0109276	-1.35512	0.0224121	-0.303744	0.385353	0.705262	0.823741	-6.99002	-0.246942	-0.303744	-4.24591	0.000670983	0.00872725	-0.544678	0.124632	-0.303744	2.14292	0.048523	0.152943	-5.14275	0.0551849	-0.303744	0.948847	0.357393	0.569247	-6.5545	0.304912	-0.303744	5.24265	9.20091e-05	0.000904576	1.1176	0.0355584
ZBTB17	0.0179158	-0.504125	0.29311	0.773362	0.883164	-7.26752	0.0698855	-0.504125	1.14336	0.270404	0.484731	-6.27809	0.0812668	-0.504125	1.32956	0.203078	0.378599	-6.0436	-0.00196835	-0.504125	-0.032203	0.974725	0.986255	-7.06762	0.0669243	-0.504125	1.09491	0.290433	0.511374	-6.16656	0.0519697	-0.504125	0.850246	0.408251	0.608688	-6.89637	0.063351	-0.504125	1.03645	0.31604	0.52902	-6.4682	-0.0198841	-0.504125	-0.325313	0.749335	0.839295	-7.13629	0.0490085
HSPB7	0.205462	0.662423	0.933377	0.365071	0.590431	-6.86369	0.230085	0.662423	1.04524	0.31209	0.528468	-6.38312	1.18984	0.662423	5.4052	6.72719e-05	0.00114587	1.64291	1.34136	0.662423	6.09354	1.85669e-05	0.000360241	2.84364	0.741339	0.662423	3.36777	0.00411178	0.031276	-2.3272	0.0246231	0.662423	0.111858	0.912385	0.956629	-7.26413	0.984373	0.662423	4.47183	0.000423902	0.00504336	-0.280706	1.13589	0.662423	5.16016	0.000107993	0.0010202	0.954647	0.535877
EPHA2	0.00134118	-0.0840015	0.0119027	0.990657	0.996035	-7.31287	-0.107464	-0.0840015	-0.953712	0.355002	0.573752	-6.47369	0.128728	-0.0840015	1.14243	0.270778	0.455158	-6.26524	0.080093	-0.0840015	0.710806	0.487861	0.656778	-6.80533	0.147008	-0.0840015	1.30466	0.211223	0.418994	-5.92507	-0.108805	-0.0840015	-0.965615	0.349199	0.555447	-6.79104	0.127386	-0.0840015	1.13052	0.275605	0.48833	-6.36821	0.0787518	-0.0840015	0.698903	0.495063	0.637473	-6.9375	0.145667
FBXO42	-0.00189532	-0.189698	-0.0225123	0.982329	0.99292	-7.31268	0.202934	-0.189698	2.41042	0.0288897	0.109637	-4.34395	-0.0337918	-0.189698	-0.401372	0.693676	0.812026	-6.84123	-0.0547274	-0.189698	-0.650042	0.525271	0.687783	-6.84777	-0.0438029	-0.189698	-0.520282	0.610287	0.775615	-6.63207	0.20483	-0.189698	2.43293	0.0276351	0.103601	-4.61939	-0.0318964	-0.189698	-0.37886	0.709979	0.843207	-6.94118	-0.0528321	-0.189698	-0.62753	0.539532	0.674789	-6.98623	-0.0419075
SZRD1	0.109098	-0.756034	1.57065	0.136638	0.322013	-6.10031	0.051367	-0.756034	0.739517	0.470748	0.679564	-6.65633	0.0489314	-0.756034	0.704452	0.491698	0.664068	-6.66816	0.0176169	-0.756034	0.253626	0.803149	0.884003	-7.03422	0.128949	-0.756034	1.85644	0.082681	0.231085	-5.14078	-0.0577307	-0.756034	-0.831133	0.418635	0.618129	-6.91265	-0.0601663	-0.756034	-0.866198	0.399714	0.608581	-6.62969	-0.0914808	-0.756034	-1.31702	0.207147	0.340566	-6.32206	0.0198512
NECAP2	0.0120858	-0.607798	0.217625	0.830587	0.915935	-7.28787	0.167496	-0.607798	3.01605	0.00850337	0.0470496	-3.17963	-0.010595	-0.607798	-0.190781	0.851197	0.913393	-6.90659	-0.0279442	-0.607798	-0.503183	0.621976	0.763797	-6.93538	-0.0491443	-0.607798	-0.884926	0.389843	0.606683	-6.37172	0.15541	-0.607798	2.79842	0.0132717	0.0618169	-3.92042	-0.0226808	-0.607798	-0.408406	0.688614	0.829656	-6.92901	-0.04003	-0.607798	-0.720808	0.481858	0.626193	-6.92155	-0.0612301
CROCCP3	-0.0717494	-0.205288	-0.93943	0.362053	0.58709	-6.858	0.0214856	-0.205288	0.281315	0.782224	0.894305	-6.89819	-0.0342328	-0.205288	-0.448217	0.660256	0.79156	-6.82048	0.108726	-0.205288	1.42358	0.17457	0.338036	-6.06208	-0.168284	-0.205288	-2.20338	0.0432246	0.152337	-4.55961	0.093235	-0.205288	1.22075	0.240597	0.440143	-6.51707	0.0375166	-0.205288	0.491213	0.630222	0.791092	-6.89017	0.180476	-0.205288	2.36301	0.0317101	0.0848813	-4.67226	-0.0965348
NBPF1	0.256154	-0.412803	4.22777	0.000696311	0.00753469	-1.04136	0.0234198	-0.412803	0.38654	0.704401	0.84645	-6.86138	-0.0148748	-0.412803	-0.245506	0.809316	0.887967	-6.89404	0.11254	-0.412803	1.85745	0.0825298	0.202463	-5.42373	0.134426	-0.412803	2.21868	0.0419713	0.149049	-4.53274	-0.232734	-0.412803	-3.84123	0.00154165	0.0120847	-1.801	-0.271028	-0.412803	-4.47327	0.000422663	0.00503373	-0.277765	-0.143614	-0.412803	-2.37032	0.0312589	0.0839228	-4.65886	-0.121727
CROCCP2	1.77146	-0.288463	1.94574	0.0702255	0.211725	-5.51951	0.0191652	-0.288463	0.0210508	0.983476	0.992331	-6.93961	-0.172778	-0.288463	-0.189777	0.85197	0.913808	-6.90679	-0.1039	-0.288463	-0.114122	0.91062	0.948255	-7.06128	0.0232889	-0.288463	0.0255802	0.979922	0.991855	-6.77278	-1.7523	-0.288463	-1.92469	0.0729992	0.201194	-5.51277	-1.94424	-0.288463	-2.13552	0.0492113	0.157312	-4.90918	-1.87536	-0.288463	-2.05987	0.0567809	0.131116	-5.20945	-1.74817
CROCC	0.0870955	0.0996672	0.585769	0.566541	0.752072	-7.13302	0.429154	0.0996672	2.88631	0.0110941	0.0568732	-3.43608	0.680552	0.0996672	4.57712	0.000342767	0.00389726	0.00637975	0.192614	0.0996672	1.29544	0.214304	0.385603	-6.22633	0.335495	0.0996672	2.2564	0.0390253	0.141545	-4.4661	0.342058	0.0996672	2.30055	0.0358227	0.123924	-4.86231	0.593457	0.0996672	3.99135	0.00113103	0.0105362	-1.26307	0.105518	0.0996672	0.709674	0.488543	0.632204	-6.92972	0.248399
MFAP2	-0.145423	-0.216523	-1.34869	0.196993	0.407841	-6.40167	0.699654	-0.216523	6.48876	9.12811e-06	0.000325144	3.6481	-0.154573	-0.216523	-1.43355	0.171749	0.338443	-5.90896	-0.0237138	-0.216523	-0.219928	0.828824	0.900511	-7.04263	-0.35929	-0.216523	-3.33214	0.00442679	0.033001	-2.39903	0.845077	-0.216523	7.83745	9.49291e-07	3.42034e-05	5.73764	-0.00915034	-0.216523	-0.0848625	0.933467	0.965176	-7.01286	0.121709	-0.216523	1.12876	0.276326	0.42143	-6.54405	-0.213867
ATP13A2	0.194623	-0.401853	2.62007	0.0190345	0.0874852	-4.30693	-0.0368583	-0.401853	-0.496195	0.626784	0.795719	-6.81096	0.110774	-0.401853	1.49127	0.156147	0.318262	-5.83089	-0.00704455	-0.401853	-0.0948355	0.925672	0.957655	-7.06341	0.0688773	-0.401853	0.927243	0.368146	0.58542	-6.33347	-0.231481	-0.401853	-3.11626	0.00691771	0.0384212	-3.28763	-0.0838491	-0.401853	-1.1288	0.27631	0.488656	-6.37012	-0.201668	-0.401853	-2.7149	0.015722	0.0495952	-4.00785	-0.125746
SDHB	-0.0216937	-0.410115	-0.341383	0.737442	0.861535	-7.25139	0.000139019	-0.410115	0.00218768	0.998283	0.999295	-6.93984	0.113052	-0.410115	1.77905	0.0950297	0.227137	-5.40914	0.355373	-0.410115	5.59234	4.71097e-05	0.000730263	1.89786	0.0386054	-0.410115	0.607515	0.552388	0.734282	-6.58142	0.0218327	-0.410115	0.34357	0.735828	0.856561	-7.20843	0.134746	-0.410115	2.12043	0.0506425	0.160227	-4.93532	0.377067	-0.410115	5.93372	2.48927e-05	0.000325578	2.45058	0.0602991
RCC2	-0.164904	-0.264161	-2.30264	0.035677	0.13522	-4.89962	-0.16007	-0.264161	-2.23515	0.0406604	0.139287	-4.66078	-0.217787	-0.264161	-3.04108	0.00807664	0.0398221	-3.11702	0.560226	-0.264161	7.82275	9.71744e-07	4.46802e-05	5.84082	-0.236259	-0.264161	-3.29902	0.00474115	0.0348786	-2.46571	0.00483317	-0.264161	0.0674883	0.947064	0.975353	-7.26834	-0.0528833	-0.264161	-0.738439	0.471384	0.669026	-6.73359	0.725129	-0.264161	10.1254	3.40533e-08	1.89977e-06	9.17826	-0.0713558
ARHGEF10L	0.0960847	-0.0344291	1.05331	0.308492	0.534164	-6.74504	-0.0237828	-0.0344291	-0.260715	0.797777	0.902161	-6.90405	0.039554	-0.0344291	0.433602	0.670607	0.797852	-6.8272	0.483691	-0.0344291	5.30237	8.19782e-05	0.00112258	1.33596	0.0291684	-0.0344291	0.319753	0.753465	0.867062	-6.71956	-0.119868	-0.0344291	-1.31402	0.20813	0.40209	-6.40369	-0.0565307	-0.0344291	-0.619707	0.544537	0.726153	-6.81627	0.387607	-0.0344291	4.24906	0.000666677	0.00426928	-0.888065	-0.0669163
IFFO2	0.380254	0.0226773	2.40517	0.0291898	0.11744	-4.71185	0.0428952	0.0226773	0.271319	0.789759	0.898475	-6.90109	1.00409	0.0226773	6.35102	1.16623e-05	0.000326184	3.40946	0.365121	0.0226773	2.30945	0.0352072	0.109226	-4.65029	0.207162	0.0226773	1.31034	0.209344	0.416521	-5.91806	-0.337359	0.0226773	-2.13385	0.0493678	0.154732	-5.15857	0.623834	0.0226773	3.94585	0.00124219	0.0112238	-1.3565	-0.015133	0.0226773	-0.0957188	0.924982	0.955559	-7.18729	-0.173092
UBR4	0.0478712	0.01791	0.650599	0.524921	0.723868	-7.09156	-0.0223206	0.01791	-0.303351	0.765694	0.884491	-6.89143	-0.649832	0.01791	-8.83162	2.07767e-07	2.14869e-05	7.45093	-0.592212	0.01791	-8.04853	6.80626e-07	3.35137e-05	6.20177	-0.325812	0.01791	-4.42799	0.000463247	0.00675222	-0.177274	-0.0701918	0.01791	-0.95395	0.354886	0.561029	-6.80223	-0.697703	0.01791	-9.48222	8.18233e-08	8.56149e-06	8.35694	-0.640083	0.01791	-8.69913	2.52661e-07	8.45981e-06	7.14144	-0.373683
EMC1-AS1	-0.114021	0.350231	-1.08853	0.293152	0.51817	-6.70783	-0.0993661	0.350231	-0.948618	0.357506	0.57605	-6.47852	-0.28269	0.350231	-2.69876	0.0162437	0.0655962	-3.78782	-0.186198	0.350231	-1.77758	0.0952796	0.224755	-5.54988	-0.241743	0.350231	-2.30785	0.0353171	0.132315	-4.37431	0.0146552	0.350231	0.139909	0.890551	0.943869	-7.26039	-0.168669	0.350231	-1.61023	0.127709	0.300405	-5.75162	-0.0721767	0.350231	-0.68905	0.501072	0.642598	-6.94452	-0.127722
EMC1	0.0583167	-0.55771	1.02288	0.322208	0.548193	-6.77632	0.0448622	-0.55771	0.78689	0.443322	0.655309	-6.61958	-0.0523361	-0.55771	-0.917984	0.372821	0.559423	-6.49311	0.00187253	-0.55771	0.0328445	0.974222	0.985965	-7.06759	0.0370165	-0.55771	0.649275	0.525754	0.715769	-6.55453	-0.0134545	-0.55771	-0.235994	0.816556	0.904292	-7.24129	-0.110653	-0.55771	-1.94087	0.0708593	0.202241	-5.23834	-0.0564441	-0.55771	-0.99004	0.337499	0.486991	-6.68902	-0.0213002
MRTO4	-0.143723	-0.267368	-1.6525	0.118728	0.295197	-5.98076	-0.144711	-0.267368	-1.66386	0.116408	0.282734	-5.59783	-0.285055	-0.267368	-3.27751	0.0049571	0.027862	-2.64245	-0.0730494	-0.267368	-0.839909	0.413846	0.594346	-6.70352	-0.101433	-0.267368	-1.16626	0.261304	0.478772	-6.08835	-0.000988511	-0.267368	-0.0113657	0.991078	0.996283	-7.27069	-0.141332	-0.267368	-1.62501	0.124504	0.296017	-5.73006	0.0706734	-0.267368	0.81259	0.428872	0.577496	-6.84979	0.0422897
AKR7A2	-0.0333755	-0.67505	-0.670268	0.512642	0.713492	-7.07817	0.0777601	-0.67505	1.56163	0.138746	0.318006	-5.74638	0.174472	-0.67505	3.50387	0.0031008	0.0199603	-2.18273	-0.0212718	-0.67505	-0.427194	0.675168	0.801976	-6.97224	0.0474413	-0.67505	0.952747	0.355476	0.57531	-6.30966	0.111136	-0.67505	2.2319	0.0409165	0.136183	-4.98569	0.207848	-0.67505	4.17413	0.000777055	0.0077965	-0.888175	0.0121037	-0.67505	0.243074	0.811165	0.883462	-7.16091	0.0808167
SLC66A1	0.137945	-0.538862	1.72566	0.104469	0.27272	-5.87034	0.0131138	-0.538862	0.16405	0.871832	0.9382	-6.92565	0.130281	-0.538862	1.62979	0.123483	0.271755	-5.63438	0.0501059	-0.538862	0.626813	0.539989	0.699943	-6.86304	0.128245	-0.538862	1.60432	0.129009	0.306977	-5.52343	-0.124831	-0.538862	-1.56161	0.13875	0.309726	-6.07156	-0.00766359	-0.538862	-0.0958697	0.924864	0.96147	-7.01181	-0.0878391	-0.538862	-1.09885	0.288765	0.434899	-6.57669	-0.00969962
CAPZB	-0.0579446	-0.684187	-1.1854	0.25388	0.475884	-6.60015	-0.248075	-0.684187	-5.07498	0.00012753	0.0022273	0.988548	-0.0476554	-0.684187	-0.97491	0.344714	0.532591	-6.43943	-0.22159	-0.684187	-4.53318	0.000374493	0.00358552	-0.199326	-0.0984863	-0.684187	-2.01478	0.0617842	0.19283	-4.88261	-0.19013	-0.684187	-3.88958	0.00139511	0.0111599	-1.70104	0.0102892	-0.684187	0.210491	0.836052	0.917387	-6.99329	-0.163646	-0.684187	-3.34778	0.00428564	0.0182128	-2.74336	-0.0405417
MICOS10	-0.308321	-0.291737	-4.26377	0.00064696	0.00707911	-0.967186	-0.136835	-0.291737	-1.89229	0.077461	0.215929	-5.24325	-0.117438	-0.291737	-1.62405	0.12471	0.273206	-5.64277	-0.353739	-0.291737	-4.89185	0.000182874	0.00208472	0.523824	-0.301621	-0.291737	-4.17111	0.000781887	0.00978946	-0.696143	0.171486	-0.291737	2.37147	0.031188	0.112737	-4.73294	0.190883	-0.291737	2.63971	0.0182973	0.0782864	-3.98598	-0.0454181	-0.291737	-0.628086	0.539177	0.674422	-6.98587	0.00670042
OTUD3	0.0364535	-0.130013	0.449719	0.659196	0.814205	-7.20641	-0.0965392	-0.130013	-1.19098	0.251745	0.464448	-6.22425	-0.270989	-0.130013	-3.34313	0.00432713	0.0254338	-2.5096	-0.348795	-0.130013	-4.30301	0.000597202	0.00513471	-0.668559	-0.239721	-0.130013	-2.95739	0.00959175	0.056279	-3.14608	-0.132993	-0.130013	-1.6407	0.121178	0.282043	-5.95661	-0.307442	-0.130013	-3.79285	0.00170382	0.0142216	-1.67082	-0.385248	-0.130013	-4.75273	0.000241094	0.00195799	0.1393	-0.276174
CAMK2N1	-0.0485823	0.744162	-0.479916	0.638052	0.801454	-7.19173	-0.319711	0.744162	-3.15824	0.00634362	0.0382806	-2.89543	-0.54066	0.744162	-5.34085	7.61194e-05	0.00126891	1.51846	-1.24054	0.744162	-12.2546	2.46672e-09	6.28424e-07	11.8263	-0.525476	0.744162	-5.19087	0.000101732	0.00249413	1.3316	-0.271129	0.744162	-2.67832	0.0169279	0.0735552	-4.1541	-0.492077	0.744162	-4.86094	0.000194421	0.00279903	0.503856	-1.19196	0.744162	-11.7746	4.30897e-09	4.31596e-07	11.2618	-0.476894
MUL1	0.0405078	-0.688512	0.489886	0.631139	0.796889	-7.18668	0.163181	-0.688512	1.97345	0.0667196	0.195619	-5.1104	0.0527835	-0.688512	0.638344	0.532655	0.697529	-6.71364	0.0318014	-0.688512	0.384594	0.705812	0.82401	-6.99033	0.114944	-0.688512	1.39008	0.184327	0.385943	-5.81702	0.122673	-0.688512	1.48357	0.158158	0.337069	-6.18091	0.0122757	-0.688512	0.148457	0.883914	0.941347	-7.00502	-0.00870642	-0.688512	-0.105292	0.917507	0.95098	-7.18627	0.0744357
PINK1	-0.00387214	-0.430362	-0.0526224	0.958711	0.982608	-7.31148	-0.038868	-0.430362	-0.528217	0.604899	0.780362	-6.79395	0.130276	-0.430362	1.77045	0.0964975	0.229848	-5.42247	0.0550526	-0.430362	0.748165	0.465665	0.639009	-6.77749	0.0483016	-0.430362	0.656419	0.52127	0.713391	-6.54976	-0.0349959	-0.430362	-0.475595	0.641058	0.791639	-7.15175	0.134148	-0.430362	1.82307	0.0878192	0.233686	-5.42832	0.0589247	-0.430362	0.800788	0.43547	0.583498	-6.85946	0.0521738
DDOST	0.11581	-0.883622	1.54715	0.142187	0.330678	-6.13383	0.207138	-0.883622	2.76724	0.0141397	0.0671992	-3.66858	0.0121311	-0.883622	0.162065	0.873368	0.929019	-6.91193	0.30754	-0.883622	4.10856	0.000888849	0.00697217	-1.06717	0.0153475	-0.883622	0.205034	0.840239	0.918369	-6.75106	0.0913286	-0.883622	1.2201	0.240835	0.440254	-6.51784	-0.103678	-0.883622	-1.38508	0.18582	0.381104	-6.06198	0.191731	-0.883622	2.56141	0.0214086	0.0632436	-4.3022	-0.100462
HP1BP3	-1.11352	-0.0675897	-11.8155	4.10599e-09	4.29626e-07	11.274	-0.186623	-0.0675897	-1.98026	0.0658824	0.193874	-5.0991	-0.151084	-0.0675897	-1.60315	0.129268	0.279655	-5.67315	-0.0568115	-0.0675897	-0.602828	0.555422	0.711443	-6.87826	-0.0722992	-0.0675897	-0.767169	0.454616	0.662884	-6.46957	0.926892	-0.0675897	9.83528	5.0303e-08	3.11905e-06	8.74452	0.962432	-0.0675897	10.2124	3.0343e-08	3.98354e-06	9.34661	1.0567	-0.0675897	11.2127	8.48076e-09	6.76096e-07	10.5817	1.04122
EIF4G3	-0.206521	-0.00772649	-3.02426	0.00836102	0.0492871	-3.51295	-0.215391	-0.00772649	-3.15415	0.00639741	0.0385258	-2.90364	-0.0140259	-0.00772649	-0.205393	0.839963	0.907208	-6.90355	0.0575286	-0.00772649	0.842441	0.412471	0.593348	-6.70136	-0.190459	-0.00772649	-2.78906	0.0135268	0.0701418	-3.47449	-0.00887015	-0.00772649	-0.129893	0.898337	0.947836	-7.26182	0.192495	-0.00772649	2.81886	0.0127309	0.0604755	-3.63946	0.264049	-0.00772649	3.8667	0.00146262	0.00784188	-1.67613	0.0160613
ECE1	0.602976	0.168592	4.21385	0.000716404	0.00770233	-1.07006	0.259276	0.168592	1.81193	0.0895966	0.237929	-5.37137	0.233583	0.168592	1.63238	0.122933	0.270952	-5.63059	0.0641287	0.168592	0.448159	0.660297	0.791938	-6.96265	0.362886	0.168592	2.536	0.022523	0.0987349	-3.95613	-0.3437	0.168592	-2.40192	0.0293772	0.108534	-4.67685	-0.369393	0.168592	-2.58147	0.0205663	0.0846267	-4.09687	-0.538848	0.168592	-3.76569	0.0018023	0.00922322	-1.88458	-0.240091
NBPF3	0.121978	-0.16123	1.73858	0.102113	0.268552	-5.85051	0.0427229	-0.16123	0.608937	0.551469	0.742062	-6.74652	0.0294053	-0.16123	0.41912	0.680933	0.805147	-6.83364	-0.00268592	-0.16123	-0.0382829	0.969955	0.9833	-7.06739	0.0914568	-0.16123	1.30355	0.211593	0.419314	-5.92643	-0.0792552	-0.16123	-1.12964	0.275966	0.480042	-6.62115	-0.0925728	-0.16123	-1.31946	0.206352	0.407866	-6.14569	-0.124664	-0.16123	-1.77686	0.0954015	0.192098	-5.67235	-0.0305213
USP48	-0.17183	-0.418466	-3.34875	0.00427706	0.0297642	-2.8551	-0.185689	-0.418466	-3.61886	0.00244297	0.0192401	-1.9602	-0.233272	-0.418466	-4.54618	0.000364803	0.00409887	-0.056037	-0.111996	-0.418466	-2.18266	0.0449765	0.130627	-4.87642	-0.220727	-0.418466	-4.30169	0.000598812	0.00803835	-0.431908	-0.0138598	-0.418466	-0.27011	0.790672	0.889173	-7.23218	-0.0614423	-0.418466	-1.19744	0.249295	0.45777	-6.29264	0.0598337	-0.418466	1.16608	0.261373	0.40436	-6.50229	-0.048897
HSPG2	0.396485	0.151445	2.44383	0.0270466	0.112079	-4.6401	0.161044	0.151445	0.992628	0.336276	0.554031	-6.43607	0.0490667	0.151445	0.302434	0.766379	0.859884	-6.87766	0.331254	0.151445	2.04176	0.0587441	0.159059	-5.11976	-0.0400466	0.151445	-0.246836	0.808304	0.900344	-6.74116	-0.235442	0.151445	-1.4512	0.166847	0.348411	-6.22504	-0.347419	0.151445	-2.14139	0.0486645	0.156089	-4.89898	-0.0652311	0.151445	-0.402066	0.693176	0.798205	-7.10698	-0.436532
LINC00339	0.135044	-0.470695	2.32964	0.0338481	0.13014	-4.85054	-0.0124269	-0.470695	-0.214377	0.833074	0.921453	-6.91563	0.0265047	-0.470695	0.457234	0.653905	0.78709	-6.81624	0.0142099	-0.470695	0.245136	0.809597	0.888358	-7.03645	0.165946	-0.470695	2.86275	0.0116412	0.0637085	-3.3314	-0.14747	-0.470695	-2.54402	0.0221653	0.0888377	-4.41098	-0.108539	-0.470695	-1.87241	0.0803185	0.219981	-5.34965	-0.120834	-0.470695	-2.08451	0.0542055	0.126515	-5.16725	0.0309028
CDC42	0.135516	-0.698908	1.88633	0.0783079	0.226926	-5.61683	-0.0303621	-0.698908	-0.422629	0.678424	0.830075	-6.84614	0.198654	-0.698908	2.76519	0.0141987	0.0595116	-3.65956	0.272197	-0.698908	3.78888	0.00171789	0.0114092	-1.72464	-0.0166865	-0.698908	-0.23227	0.819395	0.906587	-6.74481	-0.165878	-0.698908	-2.30896	0.0352408	0.122439	-4.84706	0.0631383	-0.698908	0.878861	0.393022	0.602856	-6.61857	0.136681	-0.698908	1.90254	0.0760236	0.162725	-5.47195	-0.152203
ZBTB40	0.0417147	0.0854603	0.669266	0.513263	0.714023	-7.07886	0.153199	0.0854603	2.4579	0.0263038	0.103164	-4.25624	0.116154	0.0854603	1.86357	0.081619	0.206212	-5.27586	0.0438262	0.0854603	0.703143	0.49249	0.661338	-6.81088	-0.00763971	0.0854603	-0.122571	0.904037	0.953371	-6.76523	0.111484	0.0854603	1.78864	0.0934161	0.237657	-5.73119	0.0744397	0.0854603	1.1943	0.250482	0.4594	-6.29626	0.00211152	0.0854603	0.033877	0.973412	0.985615	-7.19153	-0.0493544
EPHB2	-0.139332	0.857248	-1.18584	0.253711	0.475718	-6.59964	-0.207271	0.857248	-1.76407	0.0975999	0.252377	-5.44598	-0.310266	0.857248	-2.64064	0.0182631	0.0713656	-3.89913	-0.748277	0.857248	-6.36852	1.13034e-05	0.000249102	3.34811	-0.385058	0.857248	-3.2772	0.00496031	0.035927	-2.50959	-0.0679394	0.857248	-0.578226	0.571495	0.741267	-7.09545	-0.170934	0.857248	-1.4548	0.16586	0.355224	-5.96961	-0.608945	0.857248	-5.18268	0.000103365	0.000988034	0.999203	-0.245726
KDM1A	-0.116584	-0.535398	-2.18083	0.0451348	0.158798	-5.11746	-0.0651285	-0.535398	-1.2183	0.241499	0.453234	-6.19256	0.00798115	-0.535398	0.149296	0.883263	0.935892	-6.91402	0.186758	-0.535398	3.4935	0.00316818	0.0184441	-2.33113	-0.0661774	-0.535398	-1.23792	0.23434	0.446687	-6.00567	0.0514557	-0.535398	0.962534	0.350695	0.557114	-6.79401	0.124565	-0.535398	2.33013	0.0338163	0.121302	-4.56355	0.303342	-0.535398	5.67433	4.03601e-05	0.000480671	1.95729	0.0504068
ENSG00000240553	-0.219354	-0.161749	-1.32755	0.203726	0.416723	-6.42852	-0.180141	-0.161749	-1.09023	0.292424	0.507575	-6.33595	0.502711	-0.161749	3.04245	0.00805384	0.0397905	-3.11429	-0.108413	-0.161749	-0.656123	0.521456	0.684737	-6.84368	0.114782	-0.161749	0.694669	0.49764	0.695012	-6.52338	0.0392127	-0.161749	0.237318	0.815547	0.903757	-7.24096	0.722065	-0.161749	4.37	0.0005211	0.00581598	-0.487922	0.110941	-0.161749	0.671427	0.511924	0.652146	-6.95684	0.334136
LUZP1	-0.26253	-0.059877	-3.92507	0.0012966	0.0119928	-1.66674	-0.233511	-0.059877	-3.49122	0.00318323	0.0230971	-2.2209	-0.208606	-0.059877	-3.11886	0.00688072	0.0354908	-2.9617	-0.0173503	-0.059877	-0.259404	0.798769	0.881429	-7.03266	-0.168888	-0.059877	-2.52504	0.0230205	0.0999855	-3.9766	0.0290183	-0.059877	0.433851	0.67043	0.810994	-7.1716	0.0539234	-0.059877	0.806206	0.432433	0.638107	-6.68037	0.245179	-0.059877	3.66566	0.00221713	0.0108941	-2.09084	0.0936417
LINC01355	0.0524987	-0.247171	0.570485	0.576602	0.759748	-7.14219	0.169302	-0.247171	1.83975	0.0852176	0.230658	-5.32742	0.0566424	-0.247171	0.615514	0.54723	0.708851	-6.72836	0.0712586	-0.247171	0.774342	0.450487	0.626916	-6.75718	0.265006	-0.247171	2.87973	0.0112444	0.0624989	-3.29827	0.116803	-0.247171	1.26926	0.223249	0.42062	-6.45894	0.00414375	-0.247171	0.0450287	0.964665	0.981925	-7.01559	0.0187599	-0.247171	0.203857	0.841142	0.904243	-7.17016	0.212508
HNRNPR	-0.639438	-0.39109	-8.39698	3.97785e-07	1.80987e-05	6.6015	-0.251634	-0.39109	-3.30441	0.00468855	0.0308854	-2.60059	-0.28263	-0.39109	-3.71144	0.00201652	0.0145605	-1.75856	0.0710812	-0.39109	0.933425	0.365047	0.54867	-6.62014	-0.231036	-0.39109	-3.03392	0.00819646	0.0504959	-2.99506	0.387804	-0.39109	5.09257	0.000123216	0.00165783	0.753011	0.356808	-0.39109	4.68554	0.000275734	0.00362662	0.151784	0.710519	-0.39109	9.33041	1.01273e-07	4.30009e-06	8.0722	0.408402
ZNF436	0.179406	-0.26351	1.67926	0.113329	0.287532	-5.94076	0.231763	-0.26351	2.16933	0.0461388	0.152138	-4.77669	0.0416681	-0.26351	0.390018	0.70188	0.817175	-6.84592	0.024997	-0.26351	0.233975	0.818095	0.893923	-7.03927	0.209008	-0.26351	1.95634	0.0688655	0.206179	-4.97937	0.0523579	-0.26351	0.490075	0.631009	0.784171	-7.14445	-0.137737	-0.26351	-1.28924	0.216398	0.420141	-6.18316	-0.154409	-0.26351	-1.44528	0.168477	0.293589	-6.15531	0.0296029
ZNF436-AS1	0.0219894	-0.138154	0.232167	0.819474	0.909587	-7.28442	0.247099	-0.138154	2.60891	0.0194656	0.0839595	-3.97265	0.315367	-0.138154	3.3297	0.00444927	0.0259583	-2.53683	0.195413	-0.138154	2.0632	0.056426	0.154535	-5.08331	0.297272	-0.138154	3.13864	0.00660556	0.0439085	-2.787	0.22511	-0.138154	2.37674	0.0308672	0.111784	-4.72325	0.293378	-0.138154	3.09753	0.00719015	0.040201	-3.08729	0.173424	-0.138154	1.83103	0.0865683	0.179081	-5.58704	0.275282
TCEA3	0.301336	0.59051	2.61064	0.0193984	0.088766	-4.32499	0.0375593	0.59051	0.325396	0.749273	0.873704	-6.88416	0.688109	0.59051	5.96145	2.36521e-05	0.000539918	2.69652	0.584609	0.59051	5.06478	0.000130104	0.00160378	0.86815	0.266617	0.59051	2.30984	0.0351805	0.13193	-4.37074	-0.263777	0.59051	-2.28524	0.0369042	0.12653	-4.88998	0.386773	0.59051	3.35081	0.00425879	0.0277579	-2.57557	0.283273	0.59051	2.45414	0.0265004	0.0743319	-4.50388	-0.0347197
ASAP3	0.0311341	-0.166682	0.628273	0.539058	0.73295	-7.1063	0.0884798	-0.166682	1.78548	0.0939442	0.245744	-5.41275	0.0664536	-0.166682	1.341	0.199419	0.373703	-6.02917	-0.0383011	-0.166682	-0.7729	0.451315	0.627472	-6.75832	-0.000756616	-0.166682	-0.0152682	0.988015	0.995183	-6.773	0.0573457	-0.166682	1.15721	0.264871	0.467402	-6.59036	0.0353195	-0.166682	0.712732	0.486702	0.681441	-6.75264	-0.0694352	-0.166682	-1.40117	0.181048	0.309241	-6.21401	-0.0318907
ID3	-0.910715	1.20615	-6.67755	6.55201e-06	0.000184132	3.72203	-1.53766	1.20615	-11.2744	7.86279e-09	2.36267e-06	10.6778	-1.60881	1.20615	-11.7962	4.20092e-09	1.6976e-06	11.2826	-1.45613	1.20615	-10.6766	1.66005e-08	1.98512e-06	9.93823	-1.66661	1.20615	-12.2199	2.56651e-09	3.58361e-06	11.6677	-0.626941	1.20615	-4.59686	0.000329419	0.00361129	-0.246293	-0.698099	1.20615	-5.11861	0.000117106	0.00191137	1.01556	-0.545411	1.20615	-3.99907	0.0011132	0.00634515	-1.40297	-0.755894
ELOA-AS1	0.148466	-0.189389	2.12857	0.0498663	0.169829	-5.20904	0.0235511	-0.189389	0.337652	0.740197	0.868382	-6.8799	-0.0949873	-0.189389	-1.36183	0.192896	0.365312	-6.00266	-0.0583905	-0.189389	-0.837145	0.41535	0.595647	-6.70586	-0.124956	-0.189389	-1.7915	0.0929398	0.249179	-5.24287	-0.124915	-0.189389	-1.79091	0.0930368	0.237279	-5.72762	-0.243454	-0.189389	-3.4904	0.00318862	0.0225377	-2.29095	-0.206857	-0.189389	-2.96571	0.0094294	0.0335163	-3.5148	-0.273423
ELOA	0.070405	-0.512233	0.744104	0.468048	0.682306	-7.02455	0.0173652	-0.512233	0.183531	0.856783	0.932787	-6.92208	0.22925	-0.512233	2.42292	0.0281864	0.0970091	-4.30768	-0.0260155	-0.512233	-0.274956	0.787015	0.874304	-7.02829	-0.0101884	-0.512233	-0.10768	0.915644	0.960475	-6.76703	-0.0530398	-0.512233	-0.560573	0.583176	0.74985	-7.10589	0.158845	-0.512233	1.67882	0.113416	0.277721	-5.65042	-0.0964205	-0.512233	-1.01906	0.323963	0.472498	-6.66005	-0.0805934
PITHD1	-0.108257	-0.539825	-0.941811	0.360871	0.586147	-6.85576	-0.0251741	-0.539825	-0.219009	0.829528	0.919353	-6.91457	-0.0635434	-0.539825	-0.552813	0.588349	0.740397	-6.76616	0.14932	-0.539825	1.29905	0.213093	0.38419	-6.22187	-0.0658908	-0.539825	-0.573235	0.574785	0.749671	-6.60222	0.0830829	-0.539825	0.722802	0.480666	0.671004	-6.99847	0.0447135	-0.539825	0.388998	0.702619	0.838748	-6.9371	0.257577	-0.539825	2.24087	0.0402146	0.101132	-4.89322	0.0423661
LYPLA2	-0.0653053	-0.697323	-0.875911	0.394574	0.618763	-6.91602	-0.0320789	-0.697323	-0.43026	0.672984	0.826247	-6.84274	-0.158402	-0.697323	-2.12458	0.0502455	0.147539	-4.84103	-0.168262	-0.697323	-2.25682	0.0389937	0.117684	-4.74493	-0.155215	-0.697323	-2.08183	0.0544803	0.176808	-4.76959	0.0332264	-0.697323	0.445651	0.662068	0.804765	-7.16617	-0.0930969	-0.697323	-1.24867	0.230489	0.436295	-6.23235	-0.102956	-0.697323	-1.38091	0.187075	0.316674	-6.24051	-0.0899096
GALE	-0.167656	-0.198069	-3.03502	0.00817795	0.0484791	-3.49137	-0.195247	-0.198069	-3.5345	0.00290994	0.0217069	-2.13258	-0.149706	-0.198069	-2.71008	0.0158762	0.0645169	-3.76604	-0.0868923	-0.198069	-1.57298	0.136097	0.284554	-5.8558	-0.260852	-0.198069	-4.72212	0.000256285	0.00442327	0.411101	-0.0275915	-0.198069	-0.499479	0.624522	0.780383	-7.13959	0.0179501	-0.198069	0.324945	0.749608	0.867286	-6.96106	0.0807636	-0.198069	1.46204	0.163894	0.287268	-6.13265	-0.0931961
HMGCL	0.110169	-0.448409	1.74032	0.101798	0.267963	-5.84782	0.062373	-0.448409	0.985298	0.339749	0.557992	-6.44326	0.0958763	-0.448409	1.51455	0.150198	0.309835	-5.79876	0.323195	-0.448409	5.10547	0.00012015	0.00150432	0.948712	0.110921	-0.448409	1.75221	0.0996773	0.261266	-5.30348	-0.047796	-0.448409	-0.755027	0.461657	0.656976	-6.9741	-0.0142926	-0.448409	-0.225779	0.824351	0.910251	-6.98977	0.213026	-0.448409	3.36514	0.00413421	0.0177014	-2.70791	0.000752347
FUCA1	0.168475	-0.319805	1.72596	0.104414	0.272698	-5.86988	0.102489	-0.319805	1.04996	0.309982	0.525798	-6.37825	0.179764	-0.319805	1.84161	0.0849303	0.211886	-5.31086	0.0956537	-0.319805	0.979934	0.342306	0.524309	-6.57575	0.0475655	-0.319805	0.48729	0.632936	0.789018	-6.64926	-0.0659866	-0.319805	-0.676006	0.509091	0.692276	-7.03209	0.0112889	-0.319805	0.11565	0.909429	0.953614	-7.0096	-0.0728217	-0.319805	-0.74603	0.466918	0.613225	-6.90263	-0.12091
PNRC2	-0.179617	-0.369366	-2.13753	0.0490232	0.16777	-5.19341	0.143582	-0.369366	1.7087	0.107636	0.269067	-5.53063	0.151078	-0.369366	1.79791	0.0918793	0.222604	-5.37974	0.206895	-0.369366	2.46216	0.0260832	0.0886511	-4.36998	0.183657	-0.369366	2.18562	0.0447229	0.156124	-4.59069	0.323199	-0.369366	3.84623	0.0015258	0.0119764	-1.79067	0.330695	-0.369366	3.93544	0.00126915	0.0113819	-1.37789	0.386512	-0.369366	4.59969	0.000327552	0.00248613	-0.17095	0.363275
SRSF10	-0.425157	-0.504287	-5.72995	3.63595e-05	0.000745635	1.9636	-0.15727	-0.504287	-2.11956	0.0507261	0.162332	-4.86313	-0.134904	-0.504287	-1.81814	0.0886022	0.217375	-5.34799	0.128219	-0.504287	1.72803	0.104033	0.238263	-5.62629	0.0343584	-0.504287	0.463057	0.649818	0.799964	-6.66119	0.267887	-0.504287	3.61039	0.00248626	0.0174994	-2.27773	0.290253	-0.504287	3.91181	0.00133255	0.0117947	-1.42643	0.553376	-0.504287	7.45798	1.75133e-06	3.87974e-05	5.16438	0.459516
STPG1	0.0560918	-0.00978166	0.673571	0.510596	0.712173	-7.07588	0.214962	-0.00978166	2.58135	0.0205716	0.0870999	-4.02492	0.0469139	-0.00978166	0.563359	0.581324	0.735695	-6.76007	-0.0213017	-0.00978166	-0.255798	0.801501	0.882947	-7.03364	-0.00177748	-0.00978166	-0.0213447	0.983246	0.993451	-6.77289	0.15887	-0.00978166	1.90778	0.0752992	0.205347	-5.54047	-0.0091779	-0.00978166	-0.110212	0.913669	0.956008	-7.01025	-0.0773934	-0.00978166	-0.929369	0.367078	0.518038	-6.74718	-0.0578692
NIPAL3	-0.01684	0.181052	-0.218768	0.829712	0.915315	-7.28761	-0.0922002	0.181052	-1.19777	0.249168	0.461369	-6.21643	0.00936131	0.181052	0.121613	0.904783	0.948913	-6.91797	-0.15932	0.181052	-2.06973	0.0557373	0.153115	-5.07218	0.0550618	0.181052	0.715306	0.485155	0.685251	-6.50857	-0.0753602	0.181052	-0.979003	0.342752	0.548731	-6.77804	0.0262013	0.181052	0.340381	0.738182	0.860846	-6.95568	-0.14248	0.181052	-1.85096	0.0835068	0.174597	-5.55525	0.0719018
RCAN3	0.0895917	0.281218	1.22967	0.237328	0.458092	-6.5484	-0.207409	0.281218	-2.84675	0.0120275	0.0600814	-3.51367	-0.0574478	0.281218	-0.788488	0.442415	0.625523	-6.60433	0.376821	0.281218	5.17198	0.000105538	0.00135318	1.08001	0.153117	0.281218	2.10158	0.052485	0.172746	-4.73592	-0.297001	0.281218	-4.07642	0.000949476	0.00828511	-1.31495	-0.147039	0.281218	-2.01816	0.0613957	0.182706	-5.10979	0.287229	0.281218	3.9423	0.00125132	0.00693015	-1.52009	0.0635252
SRRM1	-0.365331	-0.695776	-6.18491	1.57261e-05	0.000373064	2.82293	-0.389224	-0.695776	-6.5894	7.64449e-06	0.000282605	3.82703	-0.16116	-0.695776	-2.72838	0.0152989	0.0628637	-3.73076	-0.0123235	-0.695776	-0.208632	0.837477	0.904868	-7.04518	-0.0327034	-0.695776	-0.553656	0.587786	0.760106	-6.61358	-0.0238927	-0.695776	-0.404494	0.691428	0.827158	-7.1845	0.204171	-0.695776	3.45653	0.00342065	0.023636	-2.36014	0.353007	-0.695776	5.97628	2.30154e-05	0.000304078	2.53066	0.332627
CLIC4	0.415405	0.136915	6.03816	2.05442e-05	0.000458587	2.54874	-0.0186094	0.136915	-0.270499	0.790378	0.898693	-6.90132	0.0399111	0.136915	0.580132	0.570241	0.727086	-6.75017	0.227942	0.136915	3.31327	0.0046033	0.0244595	-2.69888	0.0727573	0.136915	1.05757	0.306605	0.527591	-6.20581	-0.434014	0.136915	-6.30866	1.25818e-05	0.000272543	3.08604	-0.375494	0.136915	-5.45803	6.08078e-05	0.00114987	1.67831	-0.187463	0.136915	-2.72489	0.0154074	0.0488262	-3.98848	-0.342647
SYF2	-0.0711619	-0.485816	-0.973373	0.345453	0.570883	-6.82552	0.0931969	-0.485816	1.27477	0.221342	0.428108	-6.12515	0.322561	-0.485816	4.41208	0.000478434	0.0050557	-0.327432	0.166733	-0.485816	2.28062	0.0372364	0.113757	-4.70226	-0.0331755	-0.485816	-0.453783	0.656332	0.802954	-6.6656	0.164359	-0.485816	2.24815	0.0396531	0.133265	-4.95666	0.393723	-0.485816	5.38545	6.9868e-05	0.00128739	1.53776	0.237895	-0.485816	3.25399	0.00520433	0.0210236	-2.93441	0.0379865
RSRP1	0.420712	0.515942	3.62074	0.00243346	0.0193866	-2.2959	-1.01766	0.515942	-8.75825	2.31482e-07	2.36697e-05	7.33946	-0.731273	0.515942	-6.2935	1.29288e-05	0.0003447	3.30553	-0.683164	0.515942	-5.87947	2.75196e-05	0.00049237	2.44376	0.467689	0.515942	4.02504	0.00105526	0.0120337	-0.992587	-1.43838	0.515942	-12.379	2.14086e-09	2.66901e-07	11.9454	-1.15198	0.515942	-9.91424	4.5197e-08	5.40473e-06	8.94976	-1.10388	0.515942	-9.50021	7.97945e-08	3.56913e-06	8.31447	0.0469773
TMEM50A	-0.0170296	-0.640309	-0.238793	0.814423	0.906174	-7.28277	0.254129	-0.640309	3.56346	0.00274031	0.0207835	-2.07343	0.0755491	-0.640309	1.05937	0.305811	0.493094	-6.35458	0.28222	-0.640309	3.95736	0.00121308	0.00878076	-1.37799	0.195722	-0.640309	2.74447	0.0148084	0.074463	-3.56051	0.271159	-0.640309	3.80226	0.001671	0.0128663	-1.88156	0.0925787	-0.640309	1.29816	0.213391	0.416552	-6.17216	0.299249	-0.640309	4.19615	0.000742814	0.00464294	-0.996859	0.212752
MACO1	-0.040927	-0.282603	-0.747299	0.466173	0.681012	-7.02211	0.0877519	-0.282603	1.60229	0.129459	0.303215	-5.6881	-0.00593285	-0.282603	-0.10833	0.915137	0.954706	-6.91958	-0.0577708	-0.282603	-1.05486	0.307806	0.488844	-6.50027	0.0248829	-0.282603	0.454346	0.655936	0.802954	-6.66533	0.128679	-0.282603	2.34959	0.0325542	0.116135	-4.77305	0.0349942	-0.282603	0.63897	0.532259	0.717263	-6.80378	-0.0168438	-0.282603	-0.307556	0.762552	0.848736	-7.1422	0.06581
LDLRAP1	0.00878419	-0.373616	0.101124	0.920761	0.963772	-7.30753	-0.0922891	-0.373616	-1.06243	0.304462	0.519761	-6.36529	0.100002	-0.373616	1.15123	0.267249	0.451737	-6.25544	-0.180941	-0.373616	-2.083	0.0543596	0.150198	-5.04946	0.0703629	-0.373616	0.81002	0.430303	0.641895	-6.43544	-0.101073	-0.373616	-1.16356	0.262365	0.4638	-6.58319	0.091218	-0.373616	1.0501	0.309917	0.522879	-6.45415	-0.189726	-0.373616	-2.18413	0.0448507	0.109776	-4.99386	0.0615787
SELENON	-0.125559	-0.528096	-1.74998	0.100071	0.265265	-5.83291	0.0498193	-0.528096	0.694359	0.497829	0.702052	-6.68938	-0.104321	-0.528096	-1.45398	0.166086	0.330598	-5.8816	-0.0124248	-0.528096	-0.173171	0.864779	0.922473	-7.05232	0.028754	-0.528096	0.400761	0.694117	0.829275	-6.68913	0.175378	-0.528096	2.44434	0.027019	0.10191	-4.59816	0.0212381	-0.528096	0.296007	0.77119	0.880255	-6.9705	0.113134	-0.528096	1.57681	0.135214	0.248248	-5.97223	0.154313
MTFR1L	0.131446	-0.60996	2.01775	0.0614423	0.193327	-5.39913	0.124055	-0.60996	1.90431	0.0757786	0.212554	-5.22379	0.174105	-0.60996	2.6726	0.0171246	0.0681437	-3.83803	0.375822	-0.60996	5.76905	3.37951e-05	0.000573147	2.23511	0.108682	-0.60996	1.66832	0.115509	0.286791	-5.42987	-0.0073904	-0.60996	-0.113446	0.911147	0.9561	-7.26394	0.0426594	-0.60996	0.654843	0.522258	0.709769	-6.79322	0.244377	-0.60996	3.7513	0.0018568	0.00941746	-1.91427	-0.0227636
PAQR7	-0.00773879	-0.183354	-0.0878142	0.931159	0.967999	-7.30886	0.0153464	-0.183354	0.17414	0.864031	0.935193	-6.92385	0.0292346	-0.183354	0.331733	0.744575	0.845235	-6.86793	0.170251	-0.183354	1.93189	0.0720404	0.183731	-5.30305	-0.0830086	-0.183354	-0.941921	0.360817	0.579631	-6.31984	0.0230852	-0.183354	0.261954	0.796838	0.892322	-7.23447	0.0369734	-0.183354	0.419547	0.680627	0.824761	-6.92419	0.17799	-0.183354	2.0197	0.0612194	0.138286	-5.27762	-0.0752698
STMN1	-1.42127	0.702774	-9.27029	1.10273e-07	6.49392e-06	7.91787	-0.372056	0.702774	-2.42676	0.0279739	0.107449	-4.31386	-1.0697	0.702774	-6.97716	3.91007e-06	0.000154283	4.51044	-0.160309	0.702774	-1.04562	0.311916	0.492284	-6.50983	-1.10355	0.702774	-7.198	2.69348e-06	0.000256625	4.94835	1.04921	0.702774	6.84354	4.9149e-06	0.000128566	4.05022	0.35157	0.702774	2.29314	0.0363424	0.127744	-4.63039	1.26096	0.702774	8.22467	5.17832e-07	1.49839e-05	6.40939	0.317713
PAFAH2	0.104554	-0.249054	1.58804	0.13265	0.316218	-6.07527	0.0246336	-0.249054	0.374152	0.713407	0.852657	-6.86631	0.0830667	-0.249054	1.26167	0.225895	0.405773	-6.12716	-0.183031	-0.249054	-2.78	0.0137781	0.0551077	-3.76362	0.0961164	-0.249054	1.45988	0.164478	0.359142	-5.72481	-0.0799208	-0.249054	-1.21389	0.243129	0.442625	-6.52513	-0.0214877	-0.249054	-0.32637	0.74855	0.866769	-6.96058	-0.287585	-0.249054	-4.36804	0.000523178	0.003544	-0.643882	-0.008438
PDIK1L	-0.0710016	-0.201398	-1.10531	0.286044	0.510916	-6.68974	0.00236175	-0.201398	0.0367662	0.971145	0.986123	-6.93913	-0.0324051	-0.201398	-0.504462	0.621098	0.764644	-6.79264	-0.179252	-0.201398	-2.79048	0.0134877	0.0542983	-3.74318	-0.0470389	-0.201398	-0.732272	0.475032	0.678591	-6.49609	0.0733633	-0.201398	1.14207	0.27092	0.473867	-6.60735	0.0385965	-0.201398	0.600845	0.556709	0.735355	-6.82814	-0.108251	-0.201398	-1.68518	0.112164	0.216157	-5.81284	0.0239626
ZNF593	0.040009	-0.585745	0.536912	0.599022	0.775855	-7.16152	-0.0248122	-0.585745	-0.332975	0.743656	0.870058	-6.88155	-0.0539585	-0.585745	-0.724112	0.479884	0.655568	-6.65383	-0.0594978	-0.585745	-0.798449	0.436785	0.614415	-6.73792	-0.104897	-0.585745	-1.40769	0.179143	0.379429	-5.79408	-0.0648212	-0.585745	-0.869888	0.397756	0.600139	-6.87929	-0.0939675	-0.585745	-1.26102	0.226123	0.430324	-6.2175	-0.0995068	-0.585745	-1.33536	0.201217	0.333577	-6.29896	-0.144906
CEP85	-0.245745	0.0523676	-0.723884	0.48002	0.690232	-7.03975	-0.147489	0.0523676	-0.434455	0.670001	0.824589	-6.84085	0.55745	0.0523676	1.64207	0.120893	0.267764	-5.61637	-0.285725	0.0523676	-0.841653	0.412898	0.593348	-6.70203	0.00488292	0.0523676	0.0143835	0.988709	0.995249	-6.77302	0.0982556	0.0523676	0.289429	0.776124	0.87995	-7.22648	0.803195	0.0523676	2.36595	0.0315276	0.115352	-4.49832	-0.0399802	0.0523676	-0.117769	0.907778	0.945828	-7.1848	0.250628
SH3BGRL3	0.102368	0.0217601	0.937621	0.362954	0.588062	-6.85971	0.161762	0.0217601	1.48163	0.158667	0.346833	-5.85785	-0.501788	0.0217601	-4.59605	0.000329956	0.00381337	0.0445455	-0.176544	0.0217601	-1.61703	0.126226	0.270873	-5.79214	-0.567462	0.0217601	-5.19758	0.000100414	0.0024826	1.3446	0.0593941	0.0217601	0.544011	0.594245	0.758436	-7.11539	-0.604156	0.0217601	-5.53367	5.26503e-05	0.00103006	1.82413	-0.278912	0.0217601	-2.55465	0.0216997	0.0638782	-4.31501	-0.669829
UBXN11	-0.0112175	-0.440531	-0.119948	0.906079	0.956852	-7.30532	-0.101089	-0.440531	-1.08094	0.296407	0.510834	-6.34583	0.106701	-0.440531	1.14095	0.271372	0.455748	-6.26687	0.106783	-0.440531	1.14183	0.271018	0.449422	-6.40667	0.170395	-0.440531	1.82202	0.0879852	0.240742	-5.19517	-0.0898718	-0.440531	-0.960995	0.351444	0.557769	-6.79548	0.117919	-0.440531	1.2609	0.226166	0.430337	-6.21765	0.118001	-0.440531	1.26178	0.225859	0.362631	-6.3901	0.181612
LIN28A	-0.423903	0.710685	-1.87098	0.0805272	0.231412	-5.64167	-0.278908	0.710685	-1.23102	0.236839	0.447339	-6.17759	-0.844338	0.710685	-3.72666	0.00195398	0.0142849	-1.72741	-0.464356	0.710685	-2.04953	0.057894	0.157452	-5.10657	-0.668893	0.710685	-2.95229	0.00969244	0.0565239	-3.15609	0.144995	0.710685	0.639967	0.531627	0.71015	-7.05653	-0.420435	0.710685	-1.85567	0.0827961	0.224197	-5.37649	-0.0404533	0.710685	-0.178549	0.860626	0.91707	-7.17527	-0.24499
DHDDS	0.112285	-0.390479	1.25922	0.226755	0.445538	-6.51299	-0.00424015	-0.390479	-0.0475511	0.962687	0.981924	-6.93865	0.112955	-0.390479	1.26674	0.224127	0.403587	-6.12105	0.00776985	-0.390479	0.087135	0.93169	0.960974	-7.06415	0.0379299	-0.390479	0.425364	0.676472	0.817445	-6.67857	-0.116526	-0.390479	-1.30678	0.210522	0.40544	-6.41274	0.00066977	-0.390479	0.00751113	0.994104	0.996913	-7.01663	-0.104516	-0.390479	-1.17209	0.259025	0.401736	-6.49547	-0.0743556
HMGN2	-1.3143	0.624549	-12.8055	1.32886e-09	1.8321e-07	12.4145	0.0307604	0.624549	0.299706	0.76842	0.8865	-6.89258	-0.426205	0.624549	-4.15262	0.000812058	0.00753485	-0.855641	0.118983	0.624549	1.15928	0.264052	0.442187	-6.38713	-0.134944	0.624549	-1.31479	0.207879	0.414842	-5.91254	1.34506	0.624549	13.1053	9.58053e-10	1.47891e-07	12.7527	0.888094	0.624549	8.65292	2.70632e-07	1.9699e-05	7.15679	1.43328	0.624549	13.9648	3.87846e-10	9.03066e-08	13.6556	1.17936
ARID1A	-0.326525	-0.338072	-5.51745	5.42983e-05	0.00102302	1.55309	-0.136149	-0.338072	-2.30058	0.0358202	0.127359	-4.54384	-0.103179	-0.338072	-1.74347	0.101233	0.237842	-5.46404	-0.0484333	-0.338072	-0.818402	0.425646	0.605431	-6.72156	-0.179271	-0.338072	-3.02923	0.00827591	0.0508572	-3.00434	0.190375	-0.338072	3.21687	0.00561973	0.0327976	-3.08395	0.223346	-0.338072	3.77399	0.00177163	0.0146714	-1.70957	0.278091	-0.338072	4.69905	0.000268378	0.00213954	0.0307023	0.147254
PIGV	0.239786	-0.446235	2.37582	0.0309233	0.121976	-4.76599	-0.040596	-0.446235	-0.402229	0.693059	0.839763	-6.85492	0.0432292	-0.446235	0.428319	0.674366	0.800374	-6.82957	-0.09072	-0.446235	-0.898862	0.382605	0.565559	-6.65188	0.121931	-0.446235	1.2081	0.245285	0.459919	-6.04057	-0.280382	-0.446235	-2.77805	0.0138329	0.0637716	-3.96031	-0.196556	-0.446235	-1.9475	0.0699985	0.200516	-5.22743	-0.330506	-0.446235	-3.27468	0.00498622	0.0203514	-2.89235	-0.117855
ZDHHC18	0.11768	-0.558792	1.33159	0.202425	0.415282	-6.42342	-0.0130876	-0.558792	-0.14809	0.884198	0.944586	-6.92828	0.0823504	-0.558792	0.931823	0.365848	0.552508	-6.48032	-0.118356	-0.558792	-1.33924	0.199979	0.368251	-6.17155	0.0686571	-0.558792	0.776879	0.449033	0.658436	-6.46198	-0.130768	-0.558792	-1.47968	0.159181	0.338433	-6.18625	-0.0353296	-0.558792	-0.399767	0.694834	0.834128	-6.93266	-0.236036	-0.558792	-2.67083	0.0171856	0.0531934	-4.093	-0.0490229
GPN2	0.0615306	-0.611321	1.08027	0.296697	0.521936	-6.71665	0.080774	-0.611321	1.41812	0.17613	0.371065	-5.94322	0.0469696	-0.611321	0.824629	0.422207	0.607471	-6.57483	0.0723689	-0.611321	1.27056	0.2228	0.396145	-6.25681	0.0937422	-0.611321	1.6458	0.120115	0.293656	-5.46309	0.0192434	-0.611321	0.337849	0.740052	0.858935	-7.21048	-0.014561	-0.611321	-0.255642	0.80162	0.896763	-6.98221	0.0108383	-0.611321	0.190284	0.851579	0.910885	-7.17299	0.0322116
GPATCH3	0.132876	-0.461866	2.061	0.0566598	0.183604	-5.32562	-0.0387906	-0.461866	-0.60167	0.556173	0.745146	-6.75106	0.109236	-0.461866	1.69433	0.110382	0.252059	-5.53863	0.13417	-0.461866	2.08107	0.0545584	0.150405	-5.05277	0.206611	-0.461866	3.20469	0.0057631	0.0401771	-2.65503	-0.171666	-0.461866	-2.66267	0.0174707	0.0750916	-4.18429	-0.0236398	-0.461866	-0.36667	0.718868	0.849236	-6.94594	0.00129376	-0.461866	0.0200672	0.984248	0.991475	-7.19193	0.0737352
NUDC	-0.250687	-0.437865	-4.12534	0.000858775	0.00877823	-1.25271	-0.179029	-0.437865	-2.94612	0.00981586	0.0523101	-3.31822	-0.167017	-0.437865	-2.74846	0.0146891	0.0611081	-3.69197	0.111558	-0.437865	1.83582	0.0858245	0.208408	-5.45825	0.0126786	-0.437865	0.208641	0.837471	0.916825	-6.75027	0.0716582	-0.437865	1.17921	0.256261	0.456888	-6.56535	0.08367	-0.437865	1.37688	0.188292	0.384826	-6.07261	0.362246	-0.437865	5.96115	2.36651e-05	0.000311609	2.50223	0.263366
TRNP1	0.132132	-0.0780955	1.67438	0.114297	0.288799	-5.94808	-0.23045	-0.0780955	-2.92028	0.0103496	0.05417	-3.36924	-0.062655	-0.0780955	-0.793968	0.439312	0.62313	-6.59993	0.083251	-0.0780955	1.05496	0.30776	0.488844	-6.50016	-0.00362486	-0.0780955	-0.0459345	0.963955	0.983937	-6.77202	-0.362582	-0.0780955	-4.59466	0.000330885	0.00362396	-0.250791	-0.194787	-0.0780955	-2.46835	0.0257653	0.0999151	-4.30944	-0.0488807	-0.0780955	-0.619419	0.544722	0.67954	-6.99145	-0.135757
SLC9A1	-0.0242614	-0.104684	-0.208203	0.837807	0.919623	-7.28999	-0.107597	-0.104684	-0.923364	0.3701	0.589053	-6.50211	0.235346	-0.104684	2.01966	0.0612235	0.16866	-5.01978	-0.0345282	-0.104684	-0.29631	0.770963	0.865165	-7.02187	-0.0480522	-0.104684	-0.412369	0.685769	0.823698	-6.68423	-0.0833357	-0.104684	-0.715161	0.485242	0.674542	-7.00411	0.259607	-0.104684	2.22787	0.0412355	0.139947	-4.74706	-0.0102669	-0.104684	-0.0881072	0.93093	0.959336	-7.18803	-0.0237909
WDTC1	0.00965573	-0.357026	0.174974	0.863386	0.934939	-7.29673	0.087591	-0.357026	1.58726	0.132828	0.308057	-5.70977	0.00436627	-0.357026	0.0791224	0.937957	0.967341	-6.92247	0.011362	-0.357026	0.205894	0.839578	0.906036	-7.04578	-0.0753265	-0.357026	-1.36501	0.191916	0.396102	-5.84929	0.0779353	-0.357026	1.41229	0.177811	0.363595	-6.27711	-0.00528946	-0.357026	-0.0958517	0.924878	0.96147	-7.01181	0.00170629	-0.357026	0.0309201	0.975732	0.987103	-7.19163	-0.0849823
TMEM222	0.169652	-0.624748	2.2556	0.0390859	0.144586	-4.98445	0.169287	-0.624748	2.25075	0.0394541	0.136166	-4.63305	0.098915	-0.624748	1.31512	0.207771	0.384837	-6.06167	-0.0325748	-0.624748	-0.433097	0.670966	0.798699	-6.96958	0.197902	-0.624748	2.6312	0.0186133	0.0867195	-3.77687	-0.000364696	-0.624748	-0.0048488	0.996194	0.998714	-7.27074	-0.0707368	-0.624748	-0.940478	0.361533	0.573393	-6.56239	-0.202227	-0.624748	-2.6887	0.0165772	0.0517497	-4.05855	0.0282505
SYTL1	0.025544	-0.29328	0.381926	0.70775	0.84563	-7.23597	-0.0680839	-0.29328	-1.01797	0.324463	0.541187	-6.41086	0.125457	-0.29328	1.87579	0.0798257	0.202879	-5.25626	0.145667	-0.29328	2.17797	0.0453828	0.131514	-4.88467	0.0528129	-0.29328	0.789644	0.441759	0.651878	-6.45188	-0.0936279	-0.29328	-1.3999	0.181423	0.3682	-6.29346	0.0999127	-0.29328	1.49387	0.155473	0.341453	-5.91635	0.120123	-0.29328	1.79604	0.0921869	0.18729	-5.64233	0.0272689
WASF2	-0.00167482	-0.680714	-0.0279024	0.978099	0.99072	-7.31253	0.00902472	-0.680714	0.150351	0.882445	0.9439	-6.92792	0.117934	-0.680714	1.96478	0.0677995	0.181184	-5.11122	0.066554	-0.680714	1.10879	0.284586	0.464494	-6.44297	0.0071377	-0.680714	0.118914	0.906885	0.955049	-6.7657	0.0106995	-0.680714	0.178254	0.860854	0.926648	-7.25393	0.119609	-0.680714	1.99268	0.0643804	0.188666	-5.15249	0.0682288	-0.680714	1.13669	0.273096	0.417809	-6.53528	0.00881252
AHDC1	-0.142079	-0.348684	-2.81435	0.0128485	0.0662724	-3.92975	-0.00580817	-0.348684	-0.11505	0.909896	0.95781	-6.93286	0.114941	-0.348684	2.27678	0.0375146	0.119005	-4.57321	-0.121171	-0.348684	-2.40018	0.0294776	0.0966093	-4.48472	-0.116463	-0.348684	-2.30694	0.0353796	0.132422	-4.37594	0.136271	-0.348684	2.6993	0.0162259	0.0717112	-4.11354	0.25702	-0.348684	5.09113	0.000123563	0.00198361	0.961342	0.0209086	-0.348684	0.414164	0.684481	0.791771	-7.1018	0.0256158
FAM76A	0.0184637	-0.139649	0.334817	0.742293	0.864018	-7.25372	0.0617121	-0.139649	1.11907	0.28031	0.495169	-6.30483	-0.0819479	-0.139649	-1.48602	0.157514	0.320105	-5.83808	-0.061653	-0.139649	-1.118	0.280753	0.460031	-6.43294	0.108067	-0.139649	1.95967	0.0684434	0.205295	-4.9739	0.0432483	-0.139649	0.784255	0.444821	0.643398	-6.95114	-0.100412	-0.139649	-1.82084	0.0881727	0.234095	-5.43185	-0.0801168	-0.139649	-1.45282	0.166403	0.290795	-6.14514	0.0896036
STX12	-0.0611087	-0.132249	-0.88361	0.390531	0.615668	-6.90918	-0.1696	-0.132249	-2.45236	0.026594	0.103799	-4.26653	-0.0221423	-0.132249	-0.32017	0.753155	0.850474	-6.87188	-0.0239676	-0.132249	-0.346564	0.733623	0.843454	-7.0049	-0.132617	-0.132249	-1.9176	0.0739554	0.215807	-5.04257	-0.108491	-0.132249	-1.56875	0.13708	0.307276	-6.06135	0.0389664	-0.132249	0.56344	0.58127	0.754597	-6.85065	0.037141	-0.132249	0.537047	0.598932	0.723393	-7.04082	-0.0715088
PPP1R8	-0.0864233	-0.573658	-1.19751	0.249269	0.470778	-6.58616	0.00645744	-0.573658	0.0894761	0.92986	0.965279	-6.93562	-0.0630015	-0.573658	-0.872966	0.396128	0.582536	-6.53351	-0.110881	-0.573658	-1.53639	0.144789	0.297317	-5.90773	-0.0459253	-0.573658	-0.636353	0.533917	0.722682	-6.56303	0.0928808	-0.573658	1.28698	0.217163	0.413206	-6.43725	0.0234218	-0.573658	0.324539	0.749909	0.867455	-6.9612	-0.0244572	-0.573658	-0.338886	0.739285	0.832646	-7.13155	0.040498
XKR8	0.0180564	-0.574678	0.297375	0.770165	0.881145	-7.26619	0.0370795	-0.574678	0.610671	0.55035	0.741232	-6.74544	0.0125435	-0.574678	0.206581	0.839051	0.906754	-6.90329	-0.122063	-0.574678	-2.01028	0.0623057	0.166021	-5.17289	-0.0270657	-0.574678	-0.445751	0.661998	0.806906	-6.66935	0.0190231	-0.574678	0.313296	0.758271	0.869574	-7.2189	-0.00551295	-0.574678	-0.090794	0.92883	0.963527	-7.01231	-0.140119	-0.574678	-2.30765	0.0353308	0.091724	-4.7731	-0.0451221
EYA3	-0.0736933	-0.270096	-1.01522	0.325732	0.551626	-6.78408	0.161593	-0.270096	2.22615	0.0413721	0.141106	-4.67673	0.051732	-0.270096	0.712673	0.486737	0.660583	-6.66221	-0.0484253	-0.270096	-0.667119	0.514596	0.679576	-6.8362	-0.064218	-0.270096	-0.884684	0.389969	0.606683	-6.37193	0.235287	-0.270096	3.24137	0.00534207	0.0316369	-3.03417	0.125425	-0.270096	1.72789	0.104059	0.262026	-5.57623	0.025268	-0.270096	0.348099	0.732492	0.828246	-7.12822	0.0094753
DNAJC8	-0.108794	-0.783106	-2.22432	0.0415183	0.150235	-5.04038	-0.0252012	-0.783106	-0.515244	0.61372	0.786203	-6.80096	-0.122193	-0.783106	-2.49826	0.0242805	0.0871761	-4.16794	-0.107318	-0.783106	-2.19414	0.0439977	0.128713	-4.85621	-0.00752651	-0.783106	-0.153881	0.879708	0.941918	-6.76069	0.083593	-0.783106	1.70908	0.107564	0.260254	-5.85406	-0.0133986	-0.783106	-0.273938	0.787783	0.888208	-6.97711	0.00147589	-0.783106	0.0301749	0.976316	0.987418	-7.19166	0.101268
ATP5IF1	-0.360802	-0.557754	-5.58705	4.75839e-05	0.000917165	1.68815	-0.390508	-0.557754	-6.04703	2.02132e-05	0.000580584	2.84587	-0.172107	-0.557754	-2.66509	0.0173858	0.0690191	-3.85241	0.0606318	-0.557754	0.938887	0.362323	0.546065	-6.61502	-0.238372	-0.557754	-3.6912	0.00210289	0.0195287	-1.6716	-0.0297053	-0.557754	-0.459988	0.651971	0.798485	-7.15938	0.188695	-0.557754	2.92196	0.010314	0.0520544	-3.43682	0.421434	-0.557754	6.52593	8.5479e-06	0.000134641	3.54301	0.122431
SESN2	-0.196924	0.366371	-1.56336	0.138339	0.324563	-6.11075	0.0288123	0.366371	0.228738	0.822091	0.915265	-6.91228	0.479708	0.366371	3.80836	0.00165006	0.0125974	-1.56012	-0.0795173	0.366371	-0.631281	0.537141	0.698176	-6.86015	0.307562	0.366371	2.44171	0.02716	0.111571	-4.13103	0.225736	0.366371	1.7921	0.0928396	0.237103	-5.72576	0.676631	0.366371	5.37172	7.17349e-05	0.00131353	1.51108	0.117407	0.366371	0.93208	0.36572	0.516805	-6.74465	0.504486
MED18	0.197883	-0.542967	2.89931	0.0108032	0.0587677	-3.76207	0.0520476	-0.542967	0.762582	0.457268	0.668003	-6.6387	0.0222315	-0.542967	0.325728	0.749027	0.848019	-6.86999	-0.0614668	-0.542967	-0.900588	0.381715	0.56475	-6.65032	0.076135	-0.542967	1.1155	0.281789	0.501791	-6.14442	-0.145836	-0.542967	-2.13673	0.049098	0.154133	-5.15355	-0.175652	-0.542967	-2.57359	0.0208936	0.0856426	-4.11182	-0.25935	-0.542967	-3.7999	0.00167916	0.0087071	-1.81399	-0.121748
PHACTR4	-0.324168	-0.157903	-4.2459	0.000670985	0.00729432	-1.00398	-0.167963	-0.157903	-2.19996	0.0435093	0.14589	-4.72297	-0.331026	-0.157903	-4.33574	0.000558704	0.00566389	-0.482476	-0.214168	-0.157903	-2.80514	0.0130915	0.053289	-3.71455	-0.261501	-0.157903	-3.42511	0.00365093	0.028831	-2.21139	0.156205	-0.157903	2.04594	0.058285	0.17266	-5.30998	-0.00685849	-0.157903	-0.0898315	0.929582	0.96383	-7.0124	0.11	-0.157903	1.44076	0.169731	0.295039	-6.16139	0.0626665
RCC1	-0.0651393	-0.126881	-0.722974	0.480564	0.690522	-7.04043	-0.0861755	-0.126881	-0.956452	0.35366	0.57277	-6.47109	-0.24665	-0.126881	-2.73754	0.0150177	0.0620953	-3.71307	-0.169635	-0.126881	-1.88276	0.07882	0.195988	-5.38304	-0.155046	-0.126881	-1.72084	0.10536	0.270815	-5.35123	-0.0210362	-0.126881	-0.233478	0.818474	0.905037	-7.24191	-0.181511	-0.126881	-2.01457	0.061809	0.183563	-5.11584	-0.104495	-0.126881	-1.15978	0.263854	0.406855	-6.50943	-0.0899071
SNHG3	-0.433598	0.165474	-4.7872	0.000225093	0.00314028	0.102522	-0.420892	0.165474	-4.64691	0.000297919	0.00411712	0.135833	-0.147091	0.165474	-1.62398	0.124725	0.273206	-5.64287	-0.151537	0.165474	-1.67307	0.114558	0.254215	-5.70936	-0.132379	0.165474	-1.46155	0.164027	0.35876	-5.72257	0.0127061	0.165474	0.140283	0.89026	0.943647	-7.26033	0.286507	0.165474	3.16321	0.00627876	0.0366804	-2.95531	0.282061	0.165474	3.11413	0.00694823	0.0261905	-3.21747	0.301219
TRNAU1AP	0.0971134	-0.48086	1.62373	0.12478	0.304402	-6.02327	-0.0679242	-0.48086	-1.13569	0.273503	0.487881	-6.28659	-0.026702	-0.48086	-0.446456	0.6615	0.792245	-6.82131	-0.0123549	-0.48086	-0.206574	0.839057	0.905675	-7.04563	-0.00383556	-0.48086	-0.0641303	0.949694	0.975755	-6.77096	-0.165038	-0.48086	-2.75942	0.0143661	0.0655339	-3.9967	-0.123815	-0.48086	-2.07018	0.0556892	0.170486	-5.02165	-0.109468	-0.48086	-1.8303	0.0866826	0.179114	-5.5882	-0.100949
SNHG12	0.268223	-0.0493031	2.11819	0.0508583	0.172108	-5.22708	-0.0864612	-0.0493031	-0.682794	0.504908	0.70781	-6.69753	0.817265	-0.0493031	6.45403	9.70736e-06	0.000291188	3.59442	-0.0686586	-0.0493031	-0.542205	0.595459	0.744022	-6.91419	-0.0841033	-0.0493031	-0.664174	0.516429	0.710165	-6.54452	-0.354685	-0.0493031	-2.80098	0.0132027	0.0615687	-3.9154	0.549041	-0.0493031	4.33584	0.000558583	0.00612236	-0.557582	-0.336882	-0.0493031	-2.6604	0.0175511	0.0541408	-4.1131	-0.352327
TAF12	0.0440278	-0.488607	0.683601	0.504413	0.707675	-7.06887	-0.00185187	-0.488607	-0.0287532	0.977432	0.988994	-6.9394	-0.015678	-0.488607	-0.243425	0.810898	0.889037	-6.89457	-0.166251	-0.488607	-2.58132	0.0205728	0.074251	-4.14595	-0.0751541	-0.488607	-1.16689	0.261058	0.478546	-6.08764	-0.0458797	-0.488607	-0.712354	0.486929	0.675827	-7.00616	-0.0597058	-0.488607	-0.927026	0.368255	0.580207	-6.57495	-0.210279	-0.488607	-3.26492	0.00508802	0.0206534	-2.91221	-0.119182
GMEB1	-0.0164505	-0.147424	-0.262811	0.79619	0.896048	-7.27641	0.090241	-0.147424	1.44167	0.169478	0.362545	-5.91189	-0.0531318	-0.147424	-0.848824	0.409017	0.595149	-6.55442	-0.00171539	-0.147424	-0.0274048	0.97849	0.988698	-7.06777	-0.00542841	-0.147424	-0.0867234	0.932012	0.968613	-6.76917	0.106692	-0.147424	1.70448	0.108435	0.26174	-5.86104	-0.0366813	-0.147424	-0.586013	0.566381	0.742939	-6.83723	0.0147351	-0.147424	0.235406	0.817004	0.887325	-7.16285	0.0110221
YTHDF2	0.0299255	-0.734289	0.559669	0.583778	0.763828	-7.14854	-0.00946781	-0.734289	-0.177068	0.86177	0.934433	-6.92331	-0.0265293	-0.734289	-0.496153	0.626813	0.768033	-6.79695	0.274822	-0.734289	5.13973	0.000112378	0.00142527	1.01642	0.0246239	-0.734289	0.460517	0.651599	0.80063	-6.66241	-0.0393933	-0.734289	-0.736736	0.472389	0.664692	-6.98806	-0.0564548	-0.734289	-1.05582	0.307379	0.520485	-6.44822	0.244896	-0.734289	4.58006	0.000340741	0.00255153	-0.210873	-0.00530165
EPB41	-0.181218	0.0539463	-2.31153	0.0350651	0.133408	-4.8835	-0.140961	0.0539463	-1.79803	0.0918591	0.241711	-5.39317	-0.346635	0.0539463	-4.4215	0.000469379	0.00497797	-0.308322	0.1302	0.0539463	1.66077	0.117037	0.257473	-5.72771	-0.369345	0.0539463	-4.71118	0.000261948	0.00450027	0.389352	0.0402569	0.0539463	0.513497	0.614913	0.773691	-7.13219	-0.165417	0.0539463	-2.10998	0.0516565	0.162273	-4.95338	0.311418	0.0539463	3.97229	0.00117631	0.00662114	-1.45821	-0.188127
SRSF4	-0.159395	-0.506914	-3.01642	0.00849674	0.0498801	-3.52865	0.186693	-0.506914	3.53302	0.0029189	0.0217286	-2.13561	-0.191153	-0.506914	-3.61742	0.00245028	0.0167629	-1.95089	-0.0256784	-0.506914	-0.485943	0.633869	0.773167	-6.94426	-0.0534648	-0.506914	-1.01178	0.327322	0.548375	-6.25234	0.346088	-0.506914	6.54944	8.20094e-06	0.000194155	3.52495	-0.0317579	-0.506914	-0.600994	0.556612	0.735355	-6.82805	0.133717	-0.506914	2.53048	0.022772	0.0662361	-4.36071	0.10593
MECR	0.0121216	-0.418627	0.169142	0.867893	0.936991	-7.29779	0.0715322	-0.418627	0.99814	0.333681	0.550839	-6.43063	-0.0043978	-0.418627	-0.0613656	0.95186	0.975074	-6.92378	-0.0359082	-0.418627	-0.501054	0.623439	0.764635	-6.93649	0.0632115	-0.418627	0.882036	0.391356	0.607617	-6.37427	0.0594106	-0.418627	0.828999	0.419805	0.619516	-6.91445	-0.0165194	-0.418627	-0.230507	0.82074	0.908303	-6.98864	-0.0480299	-0.418627	-0.670195	0.512687	0.652779	-6.95769	0.0510899
PTPRU	0.147045	-0.229108	1.23952	0.233762	0.453532	-6.53667	0.0669187	-0.229108	0.564096	0.580835	0.762398	-6.77367	-0.115631	-0.229108	-0.974723	0.344804	0.532659	-6.43961	0.0442515	-0.229108	0.373021	0.714232	0.830118	-6.99492	-0.00217221	-0.229108	-0.0183108	0.985627	0.993991	-6.77295	-0.080126	-0.229108	-0.675428	0.509448	0.692401	-7.03249	-0.262676	-0.229108	-2.21425	0.0423312	0.142306	-4.7712	-0.102793	-0.229108	-0.866503	0.399552	0.549571	-6.80397	-0.149217
SDC3	0.468501	-0.26141	5.52257	5.37726e-05	0.00101475	1.56304	0.300129	-0.26141	3.53785	0.00288982	0.0215843	-2.12575	0.208396	-0.26141	2.45652	0.0263762	0.0923436	-4.24559	0.0399599	-0.26141	0.471037	0.644236	0.779802	-6.95169	0.205363	-0.26141	2.42076	0.0283067	0.11427	-4.1695	-0.168372	-0.26141	-1.98473	0.065339	0.18644	-5.41328	-0.260105	-0.26141	-3.06606	0.00767188	0.0421702	-3.15031	-0.428541	-0.26141	-5.05153	0.000133524	0.00120831	0.738918	-0.263139
PUM1	-0.186651	-0.570179	-2.72429	0.015426	0.075734	-4.10574	-0.192772	-0.570179	-2.81364	0.0128671	0.0630127	-3.57835	-0.230288	-0.570179	-3.36121	0.00416803	0.0248071	-2.47293	0.0605526	-0.570179	0.883805	0.390429	0.572681	-6.66537	-0.188057	-0.570179	-2.74481	0.0147979	0.0744598	-3.55984	-0.00612115	-0.570179	-0.0893422	0.929965	0.965901	-7.26653	-0.0436373	-0.570179	-0.636915	0.533561	0.718033	-6.80513	0.247204	-0.570179	3.6081	0.00249807	0.0119392	-2.20941	-0.00140585
SNRNP40	-0.361302	-0.486635	-4.71495	0.00025998	0.00348594	-0.0439055	-0.239223	-0.486635	-3.12183	0.00683865	0.0404554	-2.96846	-0.25315	-0.486635	-3.30359	0.00469653	0.0268612	-2.5897	-0.137918	-0.486635	-1.79982	0.0915653	0.218456	-5.51511	-0.233815	-0.486635	-3.05127	0.00790908	0.0494328	-2.96071	0.122079	-0.486635	1.59312	0.131506	0.29803	-6.02625	0.108152	-0.486635	1.41137	0.178077	0.371265	-6.02756	0.223384	-0.486635	2.91514	0.0104591	0.0363407	-3.61525	0.127487
ZCCHC17	-0.0531703	-0.488824	-1.19272	0.251084	0.472759	-6.5917	-0.131168	-0.488824	-2.94236	0.00989176	0.0525483	-3.32565	-0.182744	-0.488824	-4.09933	0.000905845	0.00815102	-0.964517	-0.160066	-0.488824	-3.59062	0.00259028	0.0157525	-2.13208	-0.159506	-0.488824	-3.57805	0.00265866	0.0229146	-1.90149	-0.0779975	-0.488824	-1.74964	0.100132	0.248243	-5.79187	-0.129574	-0.488824	-2.90661	0.0106431	0.053211	-3.46712	-0.106896	-0.488824	-2.3979	0.0296106	0.0806429	-4.60813	-0.106336
FABP3	-0.970052	1.20764	-2.39766	0.0296242	0.118446	-4.72573	-1.82474	1.20764	-4.51018	0.000392285	0.00502424	-0.140031	-0.542541	1.20764	-1.34099	0.199423	0.373703	-6.02919	-1.41757	1.20764	-3.50379	0.00310131	0.018163	-2.31007	-1.79334	1.20764	-4.43257	0.000458969	0.00671493	-0.168066	-0.854687	1.20764	-2.11252	0.0514083	0.158708	-5.19564	0.427511	1.20764	1.05667	0.307002	0.520284	-6.44734	-0.447518	1.20764	-1.10612	0.285702	0.431632	-6.56882	-0.823287
PEF1	0.117379	-0.834167	2.03832	0.0591244	0.188334	-5.3643	0.0675085	-0.834167	1.17231	0.258941	0.472989	-6.24558	0.202576	-0.834167	3.51779	0.00301256	0.0195374	-2.15434	-0.0660934	-0.834167	-1.14773	0.268647	0.446753	-6.40009	0.0976409	-0.834167	1.69556	0.110144	0.277574	-5.38929	-0.0498702	-0.834167	-0.86601	0.399814	0.601429	-6.88269	0.0851971	-0.834167	1.47947	0.159236	0.346462	-5.9361	-0.183472	-0.834167	-3.18605	0.00598948	0.0233863	-3.07223	-0.0197378
PTP4A2	0.0374079	-0.625326	0.56572	0.579757	0.761679	-7.145	-0.0002842	-0.625326	-0.00429798	0.996626	0.9986	-6.93983	0.0870169	-0.625326	1.31596	0.207495	0.38453	-6.06062	-0.0507216	-0.625326	-0.767064	0.454676	0.630052	-6.76289	0.194163	-0.625326	2.93634	0.0100146	0.0577851	-3.18744	-0.0376921	-0.625326	-0.570018	0.576911	0.745158	-7.10034	0.0496091	-0.625326	0.75024	0.464451	0.663756	-6.72463	-0.0881294	-0.625326	-1.33278	0.202042	0.334645	-6.30222	0.156755
KHDRBS1	-0.35013	-0.654853	-5.04411	0.000135481	0.0021025	0.619338	-0.117514	-0.654853	-1.69295	0.110649	0.274134	-5.55437	-0.223804	-0.654853	-3.22421	0.00553504	0.0302261	-2.75002	0.293768	-0.654853	4.23215	0.000690108	0.00574796	-0.813636	-0.204623	-0.654853	-2.94788	0.00978061	0.0568265	-3.16477	0.232616	-0.654853	3.35116	0.00425573	0.0266223	-2.81026	0.126326	-0.654853	1.8199	0.0883222	0.234121	-5.43334	0.643898	-0.654853	9.27626	1.09343e-07	4.52789e-06	7.99424	0.145507
TMEM39B	0.0626269	-0.512855	0.944659	0.359461	0.585106	-6.85307	0.122034	-0.512855	1.84074	0.0850641	0.230529	-5.32584	-0.0276157	-0.512855	-0.416553	0.68277	0.805317	-6.83475	0.171922	-0.512855	2.59325	0.0200866	0.0730359	-4.12327	0.0743699	-0.512855	1.12179	0.279188	0.498674	-6.13759	0.0594066	-0.512855	0.896084	0.384041	0.588695	-6.85596	-0.0902426	-0.512855	-1.36121	0.193089	0.390206	-6.0928	0.109295	-0.512855	1.6486	0.119534	0.22667	-5.86748	0.011743
KPNA6	-0.153911	-0.541058	-2.25324	0.0392645	0.145063	-4.98868	-0.0733194	-0.541058	-1.07339	0.299676	0.514716	-6.35381	-0.0403555	-0.541058	-0.590799	0.56325	0.721865	-6.74372	-0.035477	-0.541058	-0.519378	0.610902	0.755226	-6.92677	-0.0593184	-0.541058	-0.868415	0.398537	0.613968	-6.3862	0.0805918	-0.541058	1.17985	0.256014	0.456603	-6.56462	0.113556	-0.541058	1.66244	0.116697	0.283258	-5.67484	0.118434	-0.541058	1.73386	0.102968	0.203248	-5.73886	0.0945927
TXLNA	0.0226211	-0.475652	0.379164	0.709757	0.846504	-7.23707	-0.00183245	-0.475652	-0.0307147	0.975893	0.98829	-6.93934	0.0181855	-0.475652	0.304818	0.764597	0.858843	-6.8769	0.0829779	-0.475652	1.39084	0.184102	0.350014	-6.10519	-0.0258273	-0.475652	-0.432907	0.671101	0.813471	-6.6752	-0.0244535	-0.475652	-0.409879	0.687556	0.824125	-7.1822	-0.00443553	-0.475652	-0.0743463	0.941695	0.96952	-7.01374	0.0603568	-0.475652	1.01167	0.32737	0.475691	-6.66749	-0.0484484
CCDC28B	-0.0674582	-0.318115	-1.15139	0.267184	0.490697	-6.63884	-0.0676318	-0.318115	-1.15435	0.266005	0.480311	-6.26582	0.0197784	-0.318115	0.337581	0.740249	0.842395	-6.86588	0.0289309	-0.318115	0.493799	0.628436	0.768806	-6.94025	-0.0963731	-0.318115	-1.64492	0.120298	0.293887	-5.46439	-0.000173587	-0.318115	-0.00296282	0.997674	0.999232	-7.27075	0.0872366	-0.318115	1.48897	0.156744	0.342952	-5.92308	0.0963891	-0.318115	1.64519	0.120241	0.227679	-5.87252	-0.0289149
TMEM234	0.0952571	-0.549877	1.24549	0.231622	0.451193	-6.52953	-0.0808024	-0.549877	-1.0565	0.307081	0.522608	-6.37148	-0.0119479	-0.549877	-0.156219	0.877895	0.931805	-6.91291	-0.0649786	-0.549877	-0.849598	0.4086	0.590208	-6.69525	0.0380523	-0.549877	0.497536	0.62586	0.784853	-6.64404	-0.176059	-0.549877	-2.30199	0.0357225	0.123709	-4.8597	-0.107205	-0.549877	-1.40171	0.180891	0.374732	-6.04026	-0.160236	-0.549877	-2.09509	0.0531329	0.124782	-5.14904	-0.0572047
EIF3I	0.0103593	-0.853811	0.200453	0.843757	0.922215	-7.29167	0.020215	-0.853811	0.391159	0.701054	0.84471	-6.85951	-0.0704727	-0.853811	-1.36364	0.192338	0.364785	-6.00034	-0.0110638	-0.853811	-0.214083	0.833299	0.902133	-7.04397	0.00892332	-0.853811	0.172666	0.865169	0.933032	-6.75747	0.00985565	-0.853811	0.190706	0.851254	0.921471	-7.2515	-0.080832	-0.853811	-1.5641	0.138166	0.315443	-5.818	-0.0214231	-0.853811	-0.414536	0.684215	0.791697	-7.10164	-0.00143601
HDAC1	-0.0834377	-0.679174	-1.08338	0.295357	0.520808	-6.71333	-0.0202321	-0.679174	-0.2627	0.796273	0.901554	-6.90351	-0.10956	-0.679174	-1.42256	0.17486	0.342731	-5.92356	-0.0743523	-0.679174	-0.965415	0.349296	0.532371	-6.58981	0.0576422	-0.679174	0.748446	0.465501	0.670667	-6.48394	0.0632056	-0.679174	0.820683	0.424385	0.624167	-6.92141	-0.0261219	-0.679174	-0.339176	0.739071	0.861209	-6.95611	0.00908541	-0.679174	0.117968	0.907622	0.945828	-7.18477	0.14108
MARCKSL1	-0.600881	-0.135482	-6.53456	8.41889e-06	0.00022474	3.46447	-0.0998396	-0.135482	-1.08575	0.29434	0.509358	-6.34073	-0.426333	-0.135482	-4.63635	0.000304299	0.00360939	0.125682	-0.0107486	-0.135482	-0.116891	0.908461	0.947513	-7.06094	-0.71287	-0.135482	-7.75243	1.08714e-06	0.00014631	5.8459	0.501041	-0.135482	5.4488	6.18883e-05	0.000960621	1.45545	0.174548	-0.135482	1.8982	0.0766293	0.213211	-5.308	0.590132	-0.135482	6.41766	1.03553e-05	0.000156991	3.34687	-0.111989
BSDC1	-0.0111172	-0.53858	-0.151763	0.88135	0.944538	-7.30074	0.0362082	-0.53858	0.494287	0.6281	0.796268	-6.81194	0.0437723	-0.53858	0.597548	0.558851	0.718112	-6.73959	0.174504	-0.53858	2.3822	0.0305384	0.099108	-4.51777	0.0577895	-0.53858	0.788899	0.442182	0.652302	-6.45247	0.0473253	-0.53858	0.64605	0.527785	0.707133	-7.0525	0.0548895	-0.53858	0.749311	0.464995	0.663756	-6.72534	0.185621	-0.53858	2.53396	0.0226145	0.0660073	-4.35414	0.0689066
ZBTB8B	0.223461	-0.093699	2.603	0.0196977	0.0896109	-4.33959	0.190184	-0.093699	2.21537	0.0422394	0.143055	-4.69579	0.186741	-0.093699	2.17526	0.0456181	0.137323	-4.75291	0.2532	-0.093699	2.94942	0.00974967	0.0429213	-3.43043	0.12049	-0.093699	1.40354	0.180354	0.38103	-5.79951	-0.0332769	-0.093699	-0.387629	0.703611	0.835873	-7.1915	-0.0367203	-0.093699	-0.427739	0.674779	0.821242	-6.92057	0.0297391	-0.093699	0.346419	0.733729	0.828691	-7.12883	-0.102971
ZBTB8A	0.307821	0.115601	4.70674	0.000264282	0.00353553	-0.0605758	-0.0134307	0.115601	-0.205363	0.839986	0.924214	-6.91762	-0.178016	0.115601	-2.72195	0.0154992	0.0634646	-3.74316	0.0300054	0.115601	0.458798	0.652806	0.786495	-6.95762	-0.0768411	0.115601	-1.17494	0.257917	0.475389	-6.07855	-0.321252	0.115601	-4.91211	0.000175693	0.00220668	0.39188	-0.485836	0.115601	-7.4287	1.83752e-06	8.21904e-05	5.22378	-0.277815	0.115601	-4.24795	0.000668196	0.0042699	-0.890354	-0.384662
ZBTB8OS	-0.0511243	-0.604625	-0.866345	0.399636	0.623208	-6.92443	-0.053236	-0.604625	-0.90213	0.380921	0.599759	-6.5215	-0.121361	-0.604625	-2.05657	0.0571342	0.160835	-4.95748	-0.165188	-0.604625	-2.79926	0.0132492	0.0536551	-3.72605	0.0221119	-0.604625	0.374706	0.713004	0.841629	-6.69965	-0.00211173	-0.604625	-0.035785	0.971915	0.987507	-7.27008	-0.0702366	-0.604625	-1.19022	0.252036	0.460868	-6.30096	-0.114064	-0.604625	-1.93291	0.0719049	0.155989	-5.42225	0.0732362
RBBP4	-0.228673	-0.804731	-2.79643	0.0133254	0.067955	-3.96491	-0.302094	-0.804731	-3.6943	0.00208942	0.0172315	-1.80582	-0.295304	-0.804731	-3.61126	0.00248175	0.0169288	-1.96347	0.0546462	-0.804731	0.668266	0.513884	0.679171	-6.83542	-0.301442	-0.804731	-3.68632	0.00212425	0.0196767	-1.68152	-0.073421	-0.804731	-0.897862	0.383121	0.587824	-6.85436	-0.066631	-0.804731	-0.814828	0.427628	0.633629	-6.67329	0.283319	-0.804731	3.4647	0.00336317	0.0150546	-2.50409	-0.0727685
SYNC	-0.0790061	-0.561455	-1.38853	0.18479	0.391672	-6.35016	-0.077419	-0.561455	-1.36063	0.193267	0.391783	-6.018	-0.0492069	-0.561455	-0.86481	0.400452	0.58742	-6.54063	-0.131543	-0.561455	-2.31187	0.0350419	0.10887	-4.64592	-0.139542	-0.561455	-2.45244	0.0265895	0.109982	-4.11126	0.00158718	-0.561455	0.0278946	0.978105	0.990553	-7.27034	0.0297992	-0.561455	0.523719	0.60795	0.774831	-6.87303	-0.0525372	-0.561455	-0.923338	0.370113	0.521254	-6.75278	-0.0605359
KIAA1522	0.530854	-0.302569	4.91302	0.000175376	0.00256122	0.356426	0.465732	-0.302569	4.31031	0.000588383	0.00676006	-0.545683	-0.0763054	-0.302569	-0.706201	0.49064	0.663261	-6.6669	-0.0500426	-0.302569	-0.463141	0.649759	0.784195	-6.95553	0.643479	-0.302569	5.95535	2.39194e-05	0.000994011	2.77568	-0.0651227	-0.302569	-0.602706	0.555501	0.727528	-7.08047	-0.60716	-0.302569	-5.61922	4.47764e-05	0.000896982	1.98815	-0.580897	-0.302569	-5.37616	7.11252e-05	0.000739564	1.37971	0.112624
YARS1	-0.426644	0.16885	-5.08805	0.000124311	0.00196599	0.707059	-0.483612	0.16885	-5.76743	3.38979e-05	0.000848186	2.32413	-0.24802	0.16885	-2.95782	0.00958324	0.0445659	-3.28224	-0.263577	0.16885	-3.14335	0.00654162	0.0317833	-3.04274	-0.241566	0.16885	-2.88085	0.0112187	0.0624512	-3.29608	-0.0569673	0.16885	-0.679377	0.507011	0.690651	-7.02974	0.178625	0.16885	2.13023	0.0497089	0.158381	-4.91836	0.163067	0.16885	1.9447	0.0703611	0.153483	-5.40283	0.185079
S100PBP	-0.0677894	-0.328218	-1.38948	0.184506	0.391423	-6.34892	0.0146354	-0.328218	0.299982	0.768213	0.886354	-6.89249	-0.205601	-0.328218	-4.21421	0.000715875	0.0068233	-0.729948	-0.0690121	-0.328218	-1.41454	0.177159	0.341581	-6.07405	-0.151284	-0.328218	-3.10087	0.0071408	0.0461064	-2.86222	0.0824248	-0.328218	1.68946	0.111326	0.266252	-5.88377	-0.137812	-0.328218	-2.82473	0.0125796	0.0600492	-3.62799	-0.00122268	-0.328218	-0.0250612	0.980329	0.989447	-7.19181	-0.0834945
FNDC5	-0.0801408	0.495995	-1.09232	0.291533	0.51671	-6.70376	-0.132671	0.495995	-1.80832	0.0901803	0.238884	-5.37705	-0.483624	0.495995	-6.59183	7.61205e-06	0.000247107	3.83948	-0.472645	0.495995	-6.44218	9.91382e-06	0.000226472	3.48147	0.0476747	0.495995	0.649808	0.525418	0.715622	-6.55417	-0.0525305	0.495995	-0.715993	0.484742	0.674187	-7.00349	-0.403484	0.495995	-5.4995	5.61848e-05	0.00108294	1.75835	-0.392504	0.495995	-5.34985	7.48128e-05	0.000768389	1.32823	0.127815
TMEM54	-0.0286304	0.0028985	-0.32696	0.748113	0.868312	-7.25646	-0.252512	0.0028985	-2.88369	0.0111537	0.0570639	-3.44123	0.0419441	0.0028985	0.479004	0.638686	0.776427	-6.80564	0.271989	0.0028985	3.10613	0.00706381	0.0336612	-3.1176	0.196558	0.0028985	2.2447	0.0399176	0.143848	-4.48682	-0.223881	0.0028985	-2.55673	0.0216096	0.0872952	-4.38688	0.0705745	0.0028985	0.805964	0.432568	0.638183	-6.68057	0.30062	0.0028985	3.43309	0.00359102	0.0158625	-2.56889	0.225189
RNF19B	0.132165	-0.180694	1.23574	0.235128	0.455298	-6.54119	0.0116819	-0.180694	0.109226	0.914438	0.959453	-6.93355	0.272076	-0.180694	2.5439	0.0221706	0.0819355	-4.08241	0.0600217	-0.180694	0.561202	0.582758	0.733312	-6.90332	0.142137	-0.180694	1.32898	0.203266	0.408939	-5.89486	-0.120483	-0.180694	-1.12651	0.277247	0.48177	-6.6246	0.139911	-0.180694	1.30816	0.210062	0.412693	-6.15977	-0.0721429	-0.180694	-0.674534	0.51	0.650277	-6.95469	0.00997238
AK2	-0.0191323	-0.608511	-0.290996	0.774948	0.8842	-7.26817	-0.136859	-0.608511	-2.08159	0.0545051	0.170597	-4.92835	-0.0404223	-0.608511	-0.614812	0.547682	0.709105	-6.72881	0.0986413	-0.608511	1.50031	0.153814	0.30977	-5.95805	0.060332	-0.608511	0.917632	0.373	0.589903	-6.3423	-0.117727	-0.608511	-1.79059	0.0930906	0.237365	-5.72812	-0.0212901	-0.608511	-0.323816	0.750446	0.867733	-6.96145	0.117774	-0.608511	1.7913	0.0929722	0.188404	-5.64977	0.0794643
AZIN2	-0.0294133	-0.0113077	-0.414805	0.684022	0.829562	-7.22222	0.083044	-0.0113077	1.17114	0.259397	0.473574	-6.24691	0.101293	-0.0113077	1.4285	0.173174	0.340336	-5.91568	0.0312395	-0.0113077	0.440558	0.665672	0.795372	-6.96618	0.113681	-0.0113077	1.6032	0.129258	0.307318	-5.52505	0.112457	-0.0113077	1.58594	0.133127	0.300485	-6.03663	0.130706	-0.0113077	1.8433	0.0846718	0.227846	-5.39623	0.0606528	-0.0113077	0.855362	0.405499	0.555081	-6.81366	0.143094
ZNF362	-0.0186579	-0.348584	-0.247066	0.80813	0.902742	-7.28064	0.126112	-0.348584	1.66997	0.115178	0.280735	-5.58875	0.0717886	-0.348584	0.950622	0.35652	0.543593	-6.46268	0.00873299	-0.348584	0.115642	0.909435	0.947766	-7.0611	-0.00829548	-0.348584	-0.109848	0.913952	0.959388	-6.76679	0.14477	-0.348584	1.91704	0.0740322	0.202976	-5.52533	0.0904465	-0.348584	1.19769	0.2492	0.457666	-6.29235	0.0273908	-0.348584	0.362708	0.721767	0.820884	-7.12277	0.0103624
PHC2	0.266075	-0.411769	3.87312	0.00144334	0.0128922	-1.77421	0.234722	-0.411769	3.41673	0.00371493	0.0260378	-2.37261	0.124536	-0.411769	1.8128	0.0894562	0.218729	-5.35638	0.0459453	-0.411769	0.668803	0.513551	0.679061	-6.83505	0.16349	-0.411769	2.37984	0.03068	0.120975	-4.24424	-0.0313534	-0.411769	-0.456395	0.654495	0.800044	-7.1611	-0.141539	-0.411769	-2.06032	0.0567327	0.172375	-5.03846	-0.22013	-0.411769	-3.20432	0.00576749	0.022696	-3.03522	-0.102585
ZSCAN20	0.0922616	-0.255551	1.30099	0.212446	0.428807	-6.46178	0.031855	-0.255551	0.449191	0.659569	0.817627	-6.83407	0.207312	-0.255551	2.92333	0.0102851	0.0468189	-3.35034	0.0560968	-0.255551	0.791027	0.440975	0.618304	-6.74391	0.218289	-0.255551	3.07812	0.00748366	0.0475982	-2.90745	-0.0604066	-0.255551	-0.8518	0.407414	0.608521	-6.89503	0.11505	-0.255551	1.62234	0.125078	0.296505	-5.73396	-0.0361648	-0.255551	-0.509963	0.617328	0.738588	-7.05557	0.126027
SMIM12	0.0831605	-0.675818	1.20713	0.245648	0.467861	-6.57494	0.0590677	-0.675818	0.857408	0.404403	0.620907	-6.56101	0.110377	-0.675818	1.60219	0.12948	0.27988	-5.67453	0.0817765	-0.675818	1.18704	0.253251	0.429687	-6.35554	0.0241718	-0.675818	0.35087	0.730453	0.854397	-6.70867	-0.0240928	-0.675818	-0.349723	0.731297	0.853932	-7.20619	0.0272163	-0.675818	0.395063	0.69823	0.835687	-6.93462	-0.00138408	-0.675818	-0.0200908	0.98423	0.991475	-7.19193	-0.0589887
TMEM35B	-0.116627	-0.0610493	-1.46343	0.163519	0.361785	-6.25021	-0.130967	-0.0610493	-1.64337	0.120621	0.289781	-5.62814	-0.0950673	-0.0610493	-1.1929	0.251015	0.434271	-6.20818	-0.251212	-0.0610493	-3.15219	0.00642334	0.0314039	-3.02494	-0.182016	-0.0610493	-2.28393	0.0369983	0.136777	-4.41711	-0.0143403	-0.0610493	-0.179941	0.859552	0.926005	-7.25361	0.0215596	-0.0610493	0.270529	0.790356	0.889525	-6.97809	-0.134585	-0.0610493	-1.68876	0.111463	0.215195	-5.80744	-0.0653892
ZMYM6	0.00801938	-0.140473	0.149027	0.883472	0.945399	-7.30118	0.112001	-0.140473	2.08135	0.0545296	0.170597	-4.92876	0.0826211	-0.140473	1.53537	0.145038	0.302653	-5.7697	0.0697351	-0.140473	1.29591	0.214148	0.38551	-6.22576	0.142392	-0.140473	2.64611	0.0180635	0.0854263	-3.74858	0.103982	-0.140473	1.93232	0.0719827	0.199236	-5.50023	0.0746017	-0.140473	1.38635	0.185442	0.380595	-6.06033	0.0617157	-0.140473	1.14688	0.268987	0.413032	-6.52392	0.134372
ZMYM1	-0.480682	0.0783891	-6.5104	8.78548e-06	0.000230845	3.42069	-0.13341	0.0783891	-1.80692	0.0904062	0.239285	-5.37924	-0.0555218	0.0783891	-0.751992	0.463427	0.642427	-6.63287	-0.151446	0.0783891	-2.05119	0.0577137	0.157071	-5.10375	0.167513	0.0783891	2.2688	0.0380994	0.13967	-4.44406	0.347272	0.0783891	4.70348	0.000266012	0.00307133	-0.029503	0.425161	0.0783891	5.75841	3.44739e-05	0.000739925	2.25301	0.329237	0.0783891	4.45921	0.000434863	0.00307183	-0.45733	0.648195
SFPQ	-0.586741	-0.183816	-6.97246	3.94147e-06	0.000119974	4.24433	-0.27733	-0.183816	-3.29561	0.00477474	0.0312948	-2.6184	-0.151192	-0.183816	-1.79666	0.092084	0.222838	-5.38169	0.1457	-0.183816	1.7314	0.103416	0.237588	-5.62114	-0.103817	-0.183816	-1.23369	0.235868	0.448745	-6.01066	0.309412	-0.183816	3.67685	0.00216633	0.0157391	-2.14062	0.43555	-0.183816	5.1758	0.000104757	0.00175628	1.12817	0.732441	-0.183816	8.70386	2.50893e-07	8.42468e-06	7.1486	0.482925
ZMYM4	-0.133968	-0.60203	-3.08177	0.0074275	0.0452171	-3.39739	-0.0558221	-0.60203	-1.28412	0.218139	0.424787	-6.11376	-0.0267449	-0.60203	-0.615232	0.547412	0.708919	-6.72854	0.132466	-0.60203	3.04721	0.00797542	0.0367968	-3.23568	-0.109291	-0.60203	-2.51409	0.0235276	0.101293	-3.997	0.0781463	-0.60203	1.79766	0.0919208	0.235715	-5.71703	0.107224	-0.60203	2.46654	0.0258578	0.100074	-4.31281	0.266434	-0.60203	6.12898	1.74063e-05	0.000239259	2.81603	0.0246777
ZMYM4-AS1	0.0792	-0.515698	1.38377	0.186215	0.393199	-6.35638	-0.0996231	-0.515698	-1.7406	0.101749	0.258655	-5.48208	0.0940162	-0.515698	1.64263	0.120774	0.267705	-5.61554	-0.0517791	-0.515698	-0.904674	0.379613	0.56284	-6.64661	0.106711	-0.515698	1.86443	0.0814914	0.229297	-5.12807	-0.178823	-0.515698	-3.12436	0.00680306	0.0379462	-3.27128	0.0148161	-0.515698	0.258865	0.799178	0.89554	-6.98133	-0.130979	-0.515698	-2.28844	0.0366754	0.0943992	-4.80783	0.0275108
KIAA0319L	0.00587426	-0.252727	0.077338	0.939353	0.972205	-7.30978	-0.00775705	-0.252727	-0.102126	0.919978	0.961151	-6.93434	-0.0702147	-0.252727	-0.924417	0.369569	0.556109	-6.48719	0.0347383	-0.252727	0.457349	0.653824	0.786993	-6.95831	-0.0902916	-0.252727	-1.18874	0.252601	0.468438	-6.06285	-0.0136313	-0.252727	-0.179464	0.85992	0.926317	-7.2537	-0.0760889	-0.252727	-1.00176	0.331987	0.545308	-6.50318	0.028864	-0.252727	0.380011	0.709141	0.811724	-7.11602	-0.0961659
NCDN	0.000270169	-0.579954	0.00364426	0.997139	0.998483	-7.31294	-0.101069	-0.579954	-1.3633	0.192444	0.390993	-6.01459	-0.0325578	-0.579954	-0.439167	0.666657	0.795657	-6.82467	-0.240699	-0.579954	-3.24675	0.00528289	0.0271536	-2.83387	0.096269	-0.579954	1.29856	0.21326	0.420781	-5.93258	-0.101339	-0.579954	-1.36694	0.191322	0.381311	-6.33641	-0.032828	-0.579954	-0.442811	0.664076	0.814049	-6.91372	-0.24097	-0.579954	-3.2504	0.00524321	0.0211661	-2.94172	0.0959988
PSMB2	-0.33338	-0.650488	-4.02428	0.0010569	0.0102933	-1.46154	-0.18722	-0.650488	-2.25996	0.0387573	0.134457	-4.61663	-0.0781563	-0.650488	-0.943437	0.360065	0.54744	-6.46946	-0.0334152	-0.650488	-0.40336	0.692244	0.814335	-6.98259	-0.0685557	-0.650488	-0.827547	0.420602	0.634377	-6.42099	0.14616	-0.650488	1.76432	0.0975562	0.243922	-5.76914	0.255224	-0.650488	3.08085	0.00744169	0.0412337	-3.12071	0.299965	-0.650488	3.62092	0.00243255	0.0116976	-2.18301	0.264824
CLSPN	-0.995406	1.62761	-8.71149	2.48069e-07	1.2569e-05	7.08632	0.0311801	1.62761	0.272879	0.788582	0.897536	-6.90064	-0.936167	1.62761	-8.19306	5.4372e-07	3.79277e-05	6.4908	-0.457223	1.62761	-4.00148	0.00110769	0.00822622	-1.28724	-0.819677	1.62761	-7.17357	2.80593e-06	0.000265183	4.9078	1.02659	1.62761	8.98437	1.66231e-07	8.09856e-06	7.52316	0.0592387	1.62761	0.518439	0.611542	0.776958	-6.87589	0.538183	1.62761	4.71001	0.000262559	0.0021003	0.052901	0.175729
AGO4	-0.0775045	-0.119128	-1.44343	0.16899	0.370582	-6.27729	-0.17985	-0.119128	-3.34949	0.00427051	0.0288417	-2.50922	-0.208311	-0.119128	-3.87954	0.00142434	0.011425	-1.41433	-0.00954785	-0.119128	-0.177817	0.861191	0.920494	-7.05146	-0.139993	-0.119128	-2.6072	0.0195327	0.0901096	-3.8223	-0.102345	-0.119128	-1.90606	0.0755363	0.205677	-5.54328	-0.130806	-0.119128	-2.43611	0.0274622	0.104456	-4.36929	0.0679567	-0.119128	1.26561	0.224518	0.361188	-6.38545	-0.0624881
AGO1	0.132686	-0.251448	2.11951	0.0507316	0.171828	-5.22479	0.0660919	-0.251448	1.05574	0.307414	0.522902	-6.37226	-0.00993344	-0.251448	-0.158675	0.875993	0.930712	-6.9125	0.0526402	-0.251448	0.840867	0.413325	0.59368	-6.7027	-0.0588423	-0.251448	-0.939938	0.361801	0.580298	-6.32169	-0.066594	-0.251448	-1.06376	0.303879	0.508809	-6.69214	-0.142619	-0.251448	-2.27818	0.0374131	0.130257	-4.65727	-0.0800457	-0.251448	-1.27864	0.220012	0.355634	-6.36958	-0.191528
AGO3	-0.18095	-0.141261	-2.71598	0.0156879	0.0765823	-4.1219	-0.00917722	-0.141261	-0.137746	0.892231	0.948911	-6.92983	-0.202077	-0.141261	-3.03308	0.00821058	0.0401837	-3.13294	-0.0746955	-0.141261	-1.12115	0.279452	0.458605	-6.4295	-0.213339	-0.141261	-3.20213	0.0057936	0.0402939	-2.66015	0.171772	-0.141261	2.57823	0.0207003	0.0846725	-4.34603	-0.021127	-0.141261	-0.317108	0.755432	0.870793	-6.96371	0.106254	-0.141261	1.59483	0.131122	0.242599	-5.94625	-0.0323899
ENSG00000271554	-0.055361	-0.415494	-0.718381	0.483311	0.69247	-7.04382	-0.213534	-0.415494	-2.77088	0.0140357	0.067027	-3.66153	0.130572	-0.415494	1.69434	0.11038	0.252059	-5.53861	0.0342886	-0.415494	0.444939	0.662572	0.792906	-6.96416	0.147609	-0.415494	1.91542	0.0742519	0.21624	-5.04611	-0.158173	-0.415494	-2.0525	0.0575722	0.171111	-5.29881	0.185933	-0.415494	2.41272	0.0287587	0.107675	-4.41249	0.0896497	-0.415494	1.16332	0.262459	0.405522	-6.50543	0.20297
ADPRS	-0.0774044	-0.638489	-1.44762	0.16783	0.36866	-6.27163	-0.0999575	-0.638489	-1.86941	0.0807571	0.222419	-5.28008	-0.106087	-0.638489	-1.98405	0.0654212	0.176793	-5.07929	-0.288755	-0.638489	-5.40033	6.79038e-05	0.000976399	1.52693	-0.0456529	-0.638489	-0.853806	0.406335	0.621618	-6.39881	-0.022553	-0.638489	-0.421789	0.679025	0.818581	-7.177	-0.0286826	-0.638489	-0.536424	0.599352	0.768849	-6.86604	-0.211351	-0.638489	-3.9527	0.00122478	0.00682208	-1.49863	0.0317515
TRAPPC3	0.079836	-0.781095	1.15858	0.26433	0.487516	-6.63074	0.100198	-0.781095	1.45407	0.166059	0.357861	-5.89524	0.212887	-0.781095	3.0894	0.00731159	0.0371733	-3.02063	0.115268	-0.781095	1.67276	0.114619	0.254302	-5.70982	0.153602	-0.781095	2.22906	0.0411406	0.147169	-4.51445	0.0203623	-0.781095	0.295497	0.771572	0.877427	-7.22461	0.133051	-0.781095	1.93083	0.072181	0.204717	-5.25482	0.0354318	-0.781095	0.514186	0.614442	0.736112	-7.05332	0.0737657
MAP7D1	-0.0221932	-0.365279	-0.359499	0.724118	0.853973	-7.24471	-0.0636308	-0.365279	-1.03073	0.31863	0.535906	-6.39796	0.00119538	-0.365279	0.0193634	0.984801	0.993447	-6.92557	0.100977	-0.365279	1.63569	0.122233	0.265515	-5.7648	-0.0522574	-0.365279	-0.846496	0.410274	0.624995	-6.40505	-0.0414376	-0.365279	-0.671231	0.512045	0.694601	-7.0354	0.0233886	-0.365279	0.378863	0.709977	0.843207	-6.94118	0.12317	-0.365279	1.99518	0.0640815	0.143042	-5.31886	-0.0300642
THRAP3	-0.262204	-0.693196	-4.30986	0.000588931	0.00656678	-0.872297	-0.149494	-0.693196	-2.45724	0.0263386	0.103215	-4.25748	-0.159671	-0.693196	-2.62452	0.0188649	0.0730836	-3.92985	-0.0652908	-0.693196	-1.07319	0.299764	0.480496	-6.48107	-0.0329098	-0.693196	-0.540938	0.596311	0.766919	-6.62076	0.11271	-0.693196	1.85262	0.0832556	0.219944	-5.62973	0.102533	-0.693196	1.68534	0.112133	0.275489	-5.64065	0.196914	-0.693196	3.23667	0.00539425	0.0215825	-2.9696	0.229295
SH3D21	0.233245	-0.108737	3.13049	0.00671762	0.0419413	-3.2991	0.272552	-0.108737	3.65805	0.00225237	0.0181039	-1.88002	0.126325	-0.108737	1.69547	0.110162	0.251753	-5.53692	0.276309	-0.108737	3.70848	0.00202892	0.013091	-1.88997	0.258219	-0.108737	3.46568	0.00335638	0.0272015	-2.12931	0.0393074	-0.108737	0.527564	0.605342	0.766836	-7.12456	-0.106919	-0.108737	-1.43502	0.171336	0.361852	-5.99617	0.0430649	-0.108737	0.577994	0.571647	0.703512	-7.01712	0.0249739
EVA1B	-0.0140208	0.00626275	-0.169036	0.867975	0.936991	-7.29781	-0.0668527	0.00626275	-0.805982	0.432558	0.645998	-6.60418	-0.141321	0.00626275	-1.70378	0.108569	0.249231	-5.5244	-0.079942	0.00626275	-0.963789	0.350085	0.533049	-6.59138	-0.101054	0.00626275	-1.21831	0.241493	0.455826	-6.02869	-0.0528319	0.00626275	-0.636946	0.533541	0.711385	-7.05853	-0.1273	0.00626275	-1.53474	0.145192	0.326646	-5.85951	-0.0659213	0.00626275	-0.794753	0.438869	0.58671	-6.86436	-0.087033
STK40	-0.0359273	-0.336888	-0.937681	0.362924	0.588062	-6.85965	-0.0773711	-0.336888	-2.01934	0.061261	0.184505	-5.03383	0.201685	-0.336888	5.26385	8.83097e-05	0.00141187	1.36889	0.158409	-0.336888	4.13437	0.000843019	0.00666392	-1.01418	-0.0142687	-0.336888	-0.372403	0.714682	0.842777	-6.70055	-0.0414437	-0.336888	-1.08166	0.2961	0.50183	-6.67322	0.237612	-0.336888	6.20153	1.52599e-05	0.000405512	3.079	0.194336	-0.336888	5.07205	0.000128265	0.00116794	0.779755	0.0216587
LSM10	0.0567035	-0.707986	0.671394	0.511944	0.712908	-7.07739	0.00307915	-0.707986	0.0364585	0.971387	0.986198	-6.93914	0.0315275	-0.707986	0.373299	0.714029	0.824305	-6.85259	0.102112	-0.707986	1.20906	0.244929	0.420375	-6.33005	-0.00105204	-0.707986	-0.0124567	0.990222	0.995745	-6.77305	-0.0536243	-0.707986	-0.634936	0.534817	0.712023	-7.05985	-0.025176	-0.707986	-0.298095	0.769626	0.879207	-6.96985	0.0454089	-0.707986	0.537662	0.598517	0.723244	-7.04047	-0.0577555
OSCP1	0.018959	-0.395196	0.205158	0.840143	0.920239	-7.29066	-0.111235	-0.395196	-1.20369	0.246938	0.458883	-6.20958	-0.0193644	-0.395196	-0.209545	0.836778	0.905048	-6.90264	1.26063e-05	-0.395196	0.000136414	0.999893	0.999893	-7.06816	0.0025907	-0.395196	0.0280343	0.977996	0.990591	-6.77271	-0.130194	-0.395196	-1.40885	0.178807	0.364996	-6.28166	-0.0383234	-0.395196	-0.414703	0.684095	0.82663	-6.9263	-0.0189464	-0.395196	-0.205022	0.840248	0.903797	-7.16991	-0.0163683
MRPS15	-0.0177718	-0.53832	-0.240797	0.812898	0.905727	-7.28226	0.0771008	-0.53832	1.04467	0.312342	0.528535	-6.3837	-0.0175461	-0.53832	-0.237739	0.815227	0.891657	-6.89601	0.387181	-0.53832	5.24608	9.13991e-05	0.00122552	1.22572	-0.0989408	-0.53832	-1.34059	0.19955	0.40522	-5.88027	0.0948726	-0.53832	1.28547	0.217678	0.413782	-6.43911	0.000225713	-0.53832	0.00305829	0.997599	0.998599	-7.01666	0.404953	-0.53832	5.48688	5.75517e-05	0.000633285	1.59546	-0.0811691
MEAF6	-0.104773	-0.645498	-1.81766	0.0886784	0.24632	-5.72696	-0.0702442	-0.645498	-1.21864	0.241373	0.453165	-6.19216	-0.0926938	-0.645498	-1.60811	0.128175	0.278153	-5.66597	0.307272	-0.645498	5.33073	7.7618e-05	0.00107953	1.39136	-0.112828	-0.645498	-1.9574	0.0687307	0.205999	-4.97763	0.0345287	-0.645498	0.599024	0.557891	0.729028	-7.08276	0.0120792	-0.645498	0.209557	0.836769	0.91783	-6.99349	0.412045	-0.645498	7.14839	2.92703e-06	5.80405e-05	4.63912	-0.00805479
SNIP1	0.0722797	-0.490184	1.35845	0.193943	0.403428	-6.38915	0.0748721	-0.490184	1.40718	0.179293	0.375337	-5.95764	0.0714044	-0.490184	1.342	0.199102	0.373445	-6.02791	0.0217489	-0.490184	0.408758	0.688361	0.81156	-6.98029	0.0301693	-0.490184	0.567014	0.5789	0.753159	-6.60587	0.0025924	-0.490184	0.0487226	0.961768	0.982458	-7.2695	-0.00087528	-0.490184	-0.0164504	0.987087	0.994213	-7.01652	-0.0505307	-0.490184	-0.949695	0.356976	0.508187	-6.72805	-0.0421104
DNALI1	0.0389823	-0.323434	0.43492	0.669671	0.820993	-7.21326	0.0623407	-0.323434	0.695527	0.497117	0.7017	-6.68855	-0.026123	-0.323434	-0.291451	0.774607	0.865663	-6.88109	0.0858097	-0.323434	0.957368	0.353213	0.536805	-6.59753	-0.0404101	-0.323434	-0.45085	0.658399	0.804145	-6.66697	0.0233584	-0.323434	0.260607	0.797858	0.892922	-7.23484	-0.0651053	-0.323434	-0.726371	0.478538	0.674767	-6.74261	0.0468274	-0.323434	0.522447	0.608814	0.731439	-7.04886	-0.0793924
GNL2	-0.0742999	-0.402257	-1.11169	0.283375	0.508168	-6.68279	-0.0246592	-0.402257	-0.368955	0.717199	0.854661	-6.86833	-0.174556	-0.402257	-2.61174	0.0193555	0.0743234	-3.95416	-0.116795	-0.402257	-1.74751	0.100511	0.233014	-5.59642	-0.172104	-0.402257	-2.57505	0.0208327	0.0939	-3.88291	0.0496407	-0.402257	0.742732	0.468855	0.662548	-6.98352	-0.100256	-0.402257	-1.50005	0.15388	0.339292	-5.90782	-0.0424956	-0.402257	-0.635826	0.534252	0.670077	-6.98082	-0.0978039
C1orf109	-0.00963818	-0.314429	-0.163592	0.872186	0.939358	-7.29877	0.0702624	-0.314429	1.19259	0.251135	0.463837	-6.22241	-0.0246047	-0.314429	-0.417623	0.682003	0.805147	-6.83429	0.0014902	-0.314429	0.0252937	0.980147	0.989604	-7.06783	0.0922425	-0.314429	1.56566	0.1378	0.319509	-5.57868	0.0799006	-0.314429	1.35618	0.19465	0.385033	-6.35026	-0.0149665	-0.314429	-0.254031	0.802841	0.897329	-6.98264	0.0111284	-0.314429	0.188885	0.852656	0.911531	-7.17327	0.101881
YRDC	0.0660694	-0.327397	0.753556	0.462514	0.678289	-7.01731	-0.000323522	-0.327397	-0.00368993	0.997103	0.998806	-6.93983	0.267883	-0.327397	3.05535	0.00784289	0.0390777	-3.08859	0.197597	-0.327397	2.2537	0.0392296	0.118305	-4.75051	-0.00809077	-0.327397	-0.0922794	0.927669	0.966257	-6.76865	-0.0663929	-0.327397	-0.757246	0.460365	0.656089	-6.97239	0.201814	-0.327397	2.30179	0.0357358	0.126408	-4.61479	0.131528	-0.327397	1.50014	0.153856	0.273809	-6.08038	-0.0741602
C1orf122	0.125184	-0.526458	1.77137	0.0963394	0.259221	-5.79972	0.0559712	-0.526458	0.792001	0.440424	0.653084	-6.61549	0.105404	-0.526458	1.49148	0.156091	0.318238	-5.8306	0.0647452	-0.526458	0.916155	0.37375	0.557674	-6.63613	-0.120195	-0.526458	-1.70077	0.109143	0.276484	-5.38148	-0.0692126	-0.526458	-0.979369	0.342576	0.548674	-6.77768	-0.0197798	-0.526458	-0.279888	0.783299	0.885759	-6.97538	-0.0604386	-0.526458	-0.855216	0.405578	0.555124	-6.81378	-0.245378
MTF1	-0.0486353	-0.189737	-0.76936	0.453352	0.670233	-7.00501	0.0431106	-0.189737	0.681964	0.505418	0.708069	-6.69811	-0.0419641	-0.189737	-0.663829	0.516643	0.684454	-6.69661	0.0570605	-0.189737	0.902638	0.380659	0.563821	-6.64846	-0.0635303	-0.189737	-1.00498	0.330479	0.551772	-6.25909	0.0917459	-0.189737	1.45132	0.166812	0.3484	-6.22487	0.00667116	-0.189737	0.105531	0.917321	0.957094	-7.01078	0.105696	-0.189737	1.672	0.114772	0.220314	-5.83262	-0.014895
INPP5B	-0.0278246	-0.0193881	-0.4666	0.647337	0.807022	-7.19832	0.131044	-0.0193881	2.19752	0.0437138	0.146534	-4.72727	-0.0880009	-0.0193881	-1.47572	0.16023	0.323469	-5.85216	-0.258901	-0.0193881	-4.34158	0.000552095	0.00486467	-0.589697	-0.0790426	-0.0193881	-1.32549	0.204392	0.41032	-5.89922	0.158869	-0.0193881	2.66412	0.0174199	0.074915	-4.1815	-0.0601763	-0.0193881	-1.00912	0.328557	0.542151	-6.49584	-0.231076	-0.0193881	-3.87499	0.0014378	0.00775735	-1.65903	-0.051218
SF3A3	-0.0704442	-0.527777	-1.11013	0.284025	0.508784	-6.68449	0.0705621	-0.527777	1.11199	0.28325	0.49811	-6.31254	-0.0624759	-0.527777	-0.984557	0.340101	0.528115	-6.43005	0.09586	-0.527777	1.51066	0.151179	0.306304	-5.94371	0.0121114	-0.527777	0.190864	0.851133	0.925096	-6.754	0.141006	-0.527777	2.22212	0.0416947	0.137984	-5.00311	0.00796834	-0.527777	0.125573	0.901699	0.949618	-7.00833	0.166304	-0.527777	2.62079	0.019007	0.0575414	-4.18909	0.0825556
FHL3	0.278096	-0.108377	2.783	0.0136945	0.0694141	-3.99124	0.17069	-0.108377	1.70815	0.107739	0.269153	-5.53146	0.208736	-0.108377	2.08889	0.0537586	0.154411	-4.90239	0.121644	-0.108377	1.21733	0.241857	0.417058	-6.32037	0.31533	-0.108377	3.15561	0.0063782	0.0430037	-2.75315	-0.107406	-0.108377	-1.07485	0.299042	0.504023	-6.68045	-0.0693596	-0.108377	-0.694104	0.497984	0.689431	-6.76605	-0.156452	-0.108377	-1.56567	0.137798	0.252085	-5.98819	0.0372336
UTP11	-0.029456	-0.554576	-0.654775	0.5223	0.721457	-7.08875	0.00132562	-0.554576	0.0294671	0.976872	0.988597	-6.93938	-0.105601	-0.554576	-2.34739	0.0326946	0.10799	-4.44588	0.0250273	-0.554576	0.55633	0.586002	0.736051	-6.90615	-0.0336155	-0.554576	-0.747236	0.46621	0.671276	-6.48486	0.0307816	-0.554576	0.684242	0.504019	0.688762	-7.02633	-0.0761447	-0.554576	-1.69261	0.110714	0.273266	-5.62971	0.0544833	-0.554576	1.2111	0.244165	0.384438	-6.45042	-0.00415949
RRAGC	0.0239477	-0.277697	0.394582	0.698578	0.839655	-7.23081	-0.0414235	-0.277697	-0.682527	0.505072	0.70781	-6.69772	0.430489	-0.277697	7.0931	3.21253e-06	0.000131635	4.70819	-0.0876415	-0.277697	-1.44405	0.168817	0.330481	-6.03472	-0.0555375	-0.277697	-0.915083	0.374295	0.591712	-6.34463	-0.0653711	-0.277697	-1.07711	0.298063	0.50341	-6.67806	0.406542	-0.277697	6.69852	6.31705e-06	0.00020773	3.9731	-0.111589	-0.277697	-1.83864	0.0853885	0.177581	-5.57494	-0.0794852
RRAGC-DT	-0.0823547	0.587166	-0.475001	0.641472	0.803398	-7.19419	0.00107137	0.587166	0.00617941	0.995149	0.998286	-6.93982	0.412045	0.587166	2.37657	0.0308779	0.103805	-4.39273	-0.146802	0.587166	-0.846714	0.410157	0.591221	-6.69772	-0.00707506	0.587166	-0.0408071	0.967976	0.9855	-6.77225	0.0834261	0.587166	0.48118	0.637173	0.78891	-7.14896	0.494399	0.587166	2.85157	0.0119099	0.0575081	-3.57541	-0.064447	0.587166	-0.371713	0.715185	0.816012	-7.11929	0.0752796
MYCBP	-0.052759	-0.373303	-0.760944	0.458217	0.674096	-7.01159	-0.106145	-0.373303	-1.53093	0.146127	0.328498	-5.78967	-0.130547	-0.373303	-1.88288	0.0788024	0.201195	-5.24486	-0.238188	-0.373303	-3.43539	0.00357391	0.0202136	-2.44996	-0.164496	-0.373303	-2.37253	0.0311236	0.122027	-4.25754	-0.0533856	-0.373303	-0.769982	0.452994	0.649533	-6.96246	-0.0777878	-0.373303	-1.12193	0.279128	0.491859	-6.37765	-0.185429	-0.373303	-2.67445	0.0170608	0.052907	-4.08604	-0.111737
AKIRIN1	-0.307133	-0.513811	-3.95592	0.00121669	0.0113976	-1.60293	-0.351845	-0.513811	-4.53181	0.000375533	0.00485748	-0.0963059	-0.108664	-0.513811	-1.3996	0.18151	0.351125	-5.95378	-0.20637	-0.513811	-2.65808	0.0176333	0.0664451	-3.99944	-0.230056	-0.513811	-2.96316	0.00947894	0.0559052	-3.13473	-0.0447115	-0.513811	-0.57589	0.573033	0.742201	-7.09685	0.19847	-0.513811	2.55632	0.0216277	0.0880663	-4.14448	0.100763	-0.513811	1.29784	0.213499	0.347935	-6.34595	0.0770769
NDUFS5	-0.0397887	-0.613105	-0.577641	0.57188	0.756463	-7.13793	0.155863	-0.613105	2.26278	0.0385468	0.134124	-4.61161	0.106497	-0.613105	1.5461	0.142439	0.299417	-5.75463	0.125026	-0.613105	1.81509	0.0890888	0.213924	-5.49107	0.00548503	-0.613105	0.07963	0.93756	0.971035	-6.76979	0.195652	-0.613105	2.84042	0.0121839	0.0581127	-3.83792	0.146286	-0.613105	2.12374	0.0503258	0.15944	-4.92961	0.164815	-0.613105	2.39273	0.0299127	0.0812792	-4.61765	0.0452738
MACF1	-0.0568257	0.0980484	-0.929871	0.366826	0.591963	-6.86697	-0.449997	0.0980484	-7.36356	2.04556e-06	0.000111497	5.15537	-0.108868	0.0980484	-1.78146	0.0946212	0.226623	-5.40538	-0.184516	0.0980484	-3.01935	0.00844578	0.0384011	-3.29132	-0.204302	0.0980484	-3.34311	0.00432733	0.0325077	-2.37693	-0.393171	0.0980484	-6.43369	1.00644e-05	0.00022738	3.31495	-0.0520419	0.0980484	-0.851591	0.407526	0.616152	-6.64233	-0.127691	0.0980484	-2.08948	0.053699	0.125784	-5.1587	-0.147476
PPIEL	0.0131897	-0.0588986	0.168675	0.868254	0.937102	-7.29787	-0.0312738	-0.0588986	-0.399943	0.694707	0.840673	-6.85588	-0.0940346	-0.0588986	-1.20256	0.247364	0.429779	-6.19703	-0.0396544	-0.0588986	-0.507117	0.619277	0.761762	-6.93331	0.0760064	-0.0588986	0.972004	0.346112	0.566651	-6.29129	-0.0444634	-0.0588986	-0.568618	0.577837	0.745779	-7.10117	-0.107224	-0.0588986	-1.37123	0.190011	0.386586	-6.07991	-0.052844	-0.0588986	-0.675792	0.509223	0.649851	-6.95382	0.0628168
PABPC4	-0.0328559	-0.452428	-0.310709	0.760199	0.875289	-7.26192	0.810635	-0.452428	7.66595	1.24912e-06	7.82804e-05	5.65129	-0.0182083	-0.452428	-0.172191	0.865536	0.923538	-6.91014	-0.086702	-0.452428	-0.819916	0.424808	0.604606	-6.7203	-0.0701864	-0.452428	-0.663733	0.516703	0.710459	-6.54482	0.843491	-0.452428	7.97666	7.6179e-07	2.84243e-05	5.96336	0.0146476	-0.452428	0.138518	0.891631	0.944896	-7.00653	-0.0538461	-0.452428	-0.509207	0.617846	0.738905	-7.05597	-0.0373305
PPIE	0.143097	-0.618371	1.87688	0.0796684	0.22984	-5.63215	0.0449673	-0.618371	0.589798	0.563904	0.750348	-6.75835	-0.145222	-0.618371	-1.90476	0.0757158	0.195702	-5.2095	-0.0695463	-0.618371	-0.91218	0.375773	0.55934	-6.63977	0.107659	-0.618371	1.41208	0.177871	0.377896	-5.78834	-0.0981292	-0.618371	-1.28708	0.21713	0.413206	-6.43713	-0.288319	-0.618371	-3.78164	0.00174381	0.0145346	-1.69386	-0.212643	-0.618371	-2.78906	0.0135269	0.0442148	-3.86349	-0.0354372
TRIT1	-0.00412231	-0.40125	-0.0678466	0.946783	0.975593	-7.31051	0.0880854	-0.40125	1.44974	0.167246	0.359956	-5.90107	-0.0505476	-0.40125	-0.831932	0.418197	0.602932	-6.56873	-0.00188678	-0.40125	-0.0310535	0.975627	0.986997	-7.06765	-0.0655199	-0.40125	-1.07835	0.297525	0.518854	-6.18411	0.0922077	-0.40125	1.51759	0.149434	0.325445	-6.13375	-0.0464253	-0.40125	-0.764086	0.456397	0.657713	-6.71395	0.00223552	-0.40125	0.0367931	0.971124	0.984176	-7.19142	-0.0613976
CAP1	0.160589	-0.398577	2.03447	0.0595521	0.189284	-5.37083	0.0995935	-0.398577	1.26173	0.225877	0.433659	-6.14094	-0.00227811	-0.398577	-0.0288608	0.977347	0.989421	-6.92533	-0.303835	-0.398577	-3.84922	0.00151641	0.0104595	-1.60048	-0.233123	-0.398577	-2.95337	0.00967102	0.0564802	-3.15397	-0.0609959	-0.398577	-0.772742	0.451406	0.647952	-6.96028	-0.162867	-0.398577	-2.06333	0.0564124	0.17187	-5.03334	-0.464425	-0.398577	-5.88368	2.73056e-05	0.000349479	2.35611	-0.393712
PPT1	0.154614	-0.590511	1.88875	0.077963	0.226265	-5.6129	0.197628	-0.590511	2.41421	0.0286749	0.109246	-4.33698	-0.016836	-0.590511	-0.205667	0.839753	0.907094	-6.90349	0.33317	-0.590511	4.06998	0.000962128	0.00738871	-1.14643	0.160437	-0.590511	1.95988	0.0684163	0.205282	-4.97355	0.0430139	-0.590511	0.525453	0.606773	0.767665	-7.12572	-0.17145	-0.590511	-2.09442	0.0532002	0.164935	-4.98015	0.178556	-0.590511	2.18123	0.0451006	0.110226	-4.99897	0.00582271
RLF	-0.0693335	-0.310329	-0.864178	0.400788	0.624745	-6.92633	0.065525	-0.310329	0.816709	0.426584	0.641253	-6.59538	-0.0809435	-0.310329	-1.00889	0.328663	0.516576	-6.40603	-0.0945951	-0.310329	-1.17904	0.256328	0.433402	-6.36471	-0.0330801	-0.310329	-0.412313	0.685809	0.823698	-6.68425	0.134859	-0.310329	1.68089	0.113007	0.269009	-5.89669	-0.01161	-0.310329	-0.144708	0.886824	0.942726	-7.0056	-0.0252616	-0.310329	-0.314863	0.757104	0.844998	-7.13981	0.0362534
ZMPSTE24-DT	0.0781931	-0.435453	0.903476	0.380228	0.605084	-6.89129	-0.121807	-0.435453	-1.40741	0.179226	0.375306	-5.95734	0.0477401	-0.435453	0.551609	0.589154	0.740883	-6.76684	-0.0886963	-0.435453	-1.02484	0.321315	0.501909	-6.5311	0.0985821	-0.435453	1.13906	0.272136	0.491321	-6.11866	-0.2	-0.435453	-2.31088	0.0351092	0.122163	-4.84357	-0.030453	-0.435453	-0.351867	0.72972	0.855758	-6.95151	-0.166889	-0.435453	-1.92831	0.0725154	0.156849	-5.42981	0.020389
ZMPSTE24	0.0339909	-0.466131	0.74049	0.470175	0.684044	-7.0273	0.268973	-0.466131	5.85958	2.85537e-05	0.000750271	2.49725	0.0541528	-0.466131	1.17972	0.256068	0.439284	-6.22328	0.0304956	-0.466131	0.664345	0.516322	0.681062	-6.8381	0.0622816	-0.466131	1.3568	0.194456	0.399644	-5.85975	0.234983	-0.466131	5.11909	0.000116996	0.00159886	0.805778	0.0201619	-0.466131	0.439226	0.666615	0.81573	-6.91537	-0.00349527	-0.466131	-0.0761443	0.940288	0.964231	-7.18907	0.0282907
SMAP2	0.0778468	-0.219712	1.26131	0.226024	0.445021	-6.51046	0.16417	-0.219712	2.65995	0.0175666	0.0782454	-3.87532	0.00613542	-0.219712	0.0994087	0.9221	0.958408	-6.92056	0.0850745	-0.219712	1.37841	0.187828	0.353967	-6.12135	0.0141408	-0.219712	0.229115	0.821803	0.907563	-6.74558	0.0863234	-0.219712	1.39865	0.18179	0.368709	-6.2951	-0.0717114	-0.219712	-1.1619	0.263019	0.474202	-6.33323	0.00722776	-0.219712	0.117107	0.908293	0.946159	-7.18488	-0.063706
ZFP69B	0.0959385	-0.121998	0.829325	0.419626	0.641314	-6.95622	-0.0740337	-0.121998	-0.639973	0.531624	0.727135	-6.72658	0.0978582	-0.121998	0.84592	0.410586	0.59675	-6.5569	-0.153049	-0.121998	-1.32301	0.205196	0.374864	-6.19203	0.0568959	-0.121998	0.491828	0.629797	0.787457	-6.64696	-0.169972	-0.121998	-1.4693	0.161941	0.341868	-6.20046	0.0019197	-0.121998	0.0165946	0.986974	0.994213	-7.01652	-0.248988	-0.121998	-2.15233	0.0476604	0.114972	-5.04967	-0.0390426
EXO5-DT	0.12523	0.216929	1.92474	0.0729934	0.216779	-5.55413	0.10141	0.216929	1.55863	0.139453	0.319273	-5.75064	0.160075	0.216929	2.46029	0.02618	0.0917749	-4.2386	-0.148424	0.216929	-2.28121	0.0371939	0.113687	-4.7012	0.153961	0.216929	2.36631	0.0315054	0.122814	-4.26883	-0.0238204	0.216929	-0.366109	0.719279	0.84563	-7.20002	0.034845	0.216929	0.535551	0.59994	0.769307	-6.86653	-0.273655	0.216929	-4.20595	0.000728079	0.00457499	-0.976708	0.0287305
EXO5	0.0948505	-0.451995	1.62216	0.125116	0.30511	-6.02557	-0.0284294	-0.451995	-0.486208	0.633685	0.800837	-6.81606	0.0310914	-0.451995	0.531734	0.602518	0.750283	-6.77799	-0.109716	-0.451995	-1.87641	0.0797368	0.197339	-5.39328	0.154194	-0.451995	2.63707	0.0183949	0.0861842	-3.76574	-0.12328	-0.451995	-2.10837	0.051814	0.159624	-5.20282	-0.0637591	-0.451995	-1.09043	0.29234	0.505524	-6.41174	-0.204567	-0.451995	-3.49857	0.00313506	0.0142679	-2.4346	0.0593433
ZNF684	-0.0198203	0.0258905	-0.424952	0.676766	0.825315	-7.21775	-0.0100421	0.0258905	-0.215305	0.832363	0.921015	-6.91542	-0.0550011	0.0258905	-1.17924	0.256253	0.439397	-6.22383	-0.175017	0.0258905	-3.75241	0.00185254	0.0121488	-1.79965	0.0174993	0.0258905	0.375189	0.712651	0.841467	-6.69946	0.00977825	0.0258905	0.209648	0.836699	0.914244	-7.24749	-0.0351808	0.0258905	-0.754285	0.462089	0.662005	-6.72153	-0.155197	0.0258905	-3.32746	0.00446998	0.0187755	-2.78484	0.0373196
NFYC	-0.0355366	-0.368072	-0.487243	0.632968	0.798233	-7.18803	0.119575	-0.368072	1.6395	0.12143	0.291011	-5.63384	0.123208	-0.368072	1.6893	0.111358	0.253743	-5.54618	0.225834	-0.368072	3.09641	0.00720678	0.0341237	-3.13711	0.140135	-0.368072	1.9214	0.0734416	0.215004	-5.03641	0.155112	-0.368072	2.12674	0.0500393	0.156002	-5.17095	0.158744	-0.368072	2.17655	0.0455065	0.149381	-4.83761	0.26137	-0.368072	3.58365	0.00262796	0.0124332	-2.25972	0.175672
CTPS1	-0.53081	0.215829	-6.01587	2.14008e-05	0.000474303	2.50684	-0.385296	0.215829	-4.3667	0.000524607	0.00622254	-0.430982	-0.379406	0.215829	-4.29995	0.000600935	0.005958	-0.555263	-0.232209	0.215829	-2.63171	0.0185942	0.0690407	-4.04994	-0.336564	0.215829	-3.81441	0.00162953	0.0163358	-1.42096	0.145514	0.215829	1.64917	0.119416	0.278996	-5.94408	0.151404	0.215829	1.71592	0.106278	0.266412	-5.59447	0.298601	0.215829	3.38416	0.00397442	0.0171615	-2.66904	0.194246
SLFNL1-AS1	0.0544175	-0.353326	0.566313	0.579364	0.761418	-7.14465	0.0595747	-0.353326	0.619984	0.54436	0.736131	-6.73953	0.332756	-0.353326	3.46293	0.00337555	0.0213366	-2.26615	-0.0761002	-0.353326	-0.791962	0.440446	0.617711	-6.74316	0.0498298	-0.353326	0.51857	0.611452	0.776087	-6.63299	0.00515722	-0.353326	0.0536703	0.95789	0.980398	-7.26923	0.278338	-0.353326	2.89661	0.010863	0.0540336	-3.48683	-0.130518	-0.353326	-1.35827	0.193998	0.324596	-6.26975	-0.00458768
SCMH1	-0.13482	0.531808	-1.33824	0.200299	0.41217	-6.41499	0.453801	0.531808	4.50446	0.000396846	0.00507158	-0.151613	0.23013	0.531808	2.28429	0.0369725	0.117739	-4.55977	-0.115958	0.531808	-1.151	0.267339	0.445349	-6.39643	0.114535	0.531808	1.13688	0.273019	0.492232	-6.12106	0.588622	0.531808	5.84269	2.94629e-05	0.000526335	2.21437	0.364951	0.531808	3.62252	0.00242449	0.0184378	-2.02044	0.0188628	0.531808	0.187233	0.85393	0.912417	-7.1736	0.249355
HIVEP3	0.0836045	1.27238	1.26489	0.22477	0.443746	-6.50612	0.16823	1.27238	2.54523	0.0221118	0.0918245	-4.09307	0.231272	1.27238	3.49903	0.00313207	0.0201257	-2.19259	-0.137216	1.27238	-2.076	0.0550824	0.151712	-5.06145	-0.0158575	1.27238	-0.239915	0.813569	0.903289	-6.74292	0.0846254	1.27238	1.28034	0.219429	0.415696	-6.44541	0.147668	1.27238	2.23414	0.0407402	0.138852	-4.73593	-0.22082	1.27238	-3.34089	0.00434726	0.0183853	-2.75742	-0.099462
FOXJ3	-0.22835	-0.237521	-2.18412	0.0448512	0.158316	-5.11166	0.00503929	-0.237521	0.0481998	0.962178	0.981764	-6.93861	0.0379474	-0.237521	0.362959	0.721583	0.829938	-6.85657	0.484953	-0.237521	4.63847	0.000303006	0.00303498	0.0140969	-0.0901405	-0.237521	-0.862176	0.401855	0.617375	-6.39161	0.233389	-0.237521	2.23232	0.040883	0.136183	-4.98493	0.266297	-0.237521	2.54708	0.0220303	0.0891482	-4.16191	0.713303	-0.237521	6.8226	5.09539e-06	8.89909e-05	4.07212	0.13821
PPCS	0.0511337	-0.398348	0.742925	0.468741	0.682977	-7.02545	0.019603	-0.398348	0.284813	0.779593	0.893064	-6.89715	-0.110461	-0.398348	-1.6049	0.128882	0.279112	-5.67062	-0.0820714	-0.398348	-1.19242	0.251197	0.427316	-6.34935	0.0466949	-0.398348	0.678434	0.507593	0.702217	-6.53475	-0.0315307	-0.398348	-0.458112	0.653288	0.799382	-7.16028	-0.161595	-0.398348	-2.34782	0.0326668	0.118265	-4.53139	-0.133205	-0.398348	-1.93535	0.0715833	0.15558	-5.41824	-0.00443881
CCDC30	0.0245647	0.72509	0.42478	0.676889	0.825315	-7.21783	0.256831	0.72509	4.44119	0.000451027	0.00556377	-0.279771	-0.153962	0.72509	-2.66236	0.0174818	0.069283	-3.85764	0.013069	0.72509	0.225992	0.824188	0.897645	-7.0412	0.073152	0.72509	1.26496	0.224744	0.434617	-5.97342	0.232266	0.72509	4.01641	0.00107417	0.0090824	-1.43891	-0.178527	0.72509	-3.08714	0.00734584	0.0408571	-3.10811	-0.0114958	0.72509	-0.198788	0.845037	0.906605	-7.17124	0.0485873
PPIH	-0.412582	-0.371383	-4.7872	0.000225093	0.00314028	0.102521	-0.0958603	-0.371383	-1.11227	0.283134	0.498055	-6.31224	-0.254118	-0.371383	-2.94853	0.0097676	0.0451366	-3.30061	0.0542294	-0.371383	0.629224	0.538452	0.698544	-6.86148	-0.0885892	-0.371383	-1.0279	0.319917	0.54124	-6.23616	0.316722	-0.371383	3.67493	0.00217496	0.0157823	-2.14458	0.158465	-0.371383	1.83867	0.0853833	0.228867	-5.4036	0.466812	-0.371383	5.41642	6.58421e-05	0.000694513	1.45833	0.323993
YBX1	-0.283184	-0.262606	-3.97872	0.00116084	0.0110182	-1.55576	-0.307134	-0.262606	-4.31521	0.000582541	0.00670609	-0.535711	-0.125631	-0.262606	-1.76511	0.0974194	0.231668	-5.43073	-0.2704	-0.262606	-3.7991	0.00168194	0.0112632	-1.7036	-0.118526	-0.262606	-1.66529	0.116121	0.287761	-5.43437	-0.0239497	-0.262606	-0.336493	0.741054	0.85955	-7.21096	0.157553	-0.262606	2.21361	0.0423828	0.142401	-4.77232	0.0127842	-0.262606	0.179618	0.859801	0.916479	-7.17507	0.164658
P3H1	0.274023	-0.350725	4.29051	0.00061261	0.00677281	-0.912108	0.142657	-0.350725	2.23366	0.0407777	0.139607	-4.66343	0.0647488	-0.350725	1.01381	0.326384	0.514168	-6.40112	0.0198547	-0.350725	0.310874	0.760076	0.858311	-7.01722	-0.0738758	-0.350725	-1.15671	0.265069	0.483026	-6.09906	-0.131365	-0.350725	-2.05686	0.0571032	0.170018	-5.29138	-0.209274	-0.350725	-3.27671	0.00496532	0.0309439	-2.72602	-0.254168	-0.350725	-3.97964	0.00115864	0.00654631	-1.44305	-0.347899
C1orf50	0.0804612	-0.592045	1.11205	0.283226	0.507977	-6.6824	-0.108871	-0.592045	-1.5047	0.15269	0.337428	-5.82615	-0.0543218	-0.592045	-0.750777	0.464137	0.642568	-6.6338	-0.157403	-0.592045	-2.17546	0.0456013	0.132016	-4.88907	0.0639474	-0.592045	0.883812	0.390426	0.607059	-6.3727	-0.189333	-0.592045	-2.61675	0.0191618	0.080544	-4.2725	-0.134783	-0.592045	-1.86282	0.0817294	0.222328	-5.36504	-0.237865	-0.592045	-3.2875	0.00485558	0.0199868	-2.86625	-0.0165138
SVBP	-0.143644	-0.579946	-2.65303	0.0178133	0.0832065	-4.24361	-0.0553357	-0.579946	-1.02202	0.322604	0.539683	-6.40678	-0.084331	-0.579946	-1.55755	0.139708	0.295745	-5.73844	-0.0181082	-0.579946	-0.334449	0.742565	0.848821	-7.00923	-0.127424	-0.579946	-2.35346	0.0323084	0.124711	-4.29212	0.0883086	-0.579946	1.63101	0.123223	0.285442	-5.97091	0.0593133	-0.579946	1.09549	0.290189	0.50314	-6.40632	0.125536	-0.579946	2.31858	0.0345863	0.090412	-4.75328	0.0162198
ERMAP	0.103867	-0.0720112	1.26791	0.223718	0.442265	-6.50245	-0.0142593	-0.0720112	-0.174064	0.864089	0.935193	-6.92387	0.0789198	-0.0720112	0.963378	0.350285	0.537584	-6.45053	-0.0470596	-0.0720112	-0.574459	0.573978	0.725771	-6.89553	0.284166	-0.0720112	3.46883	0.00333451	0.027043	-2.12293	-0.118127	-0.0720112	-1.44198	0.169393	0.3517	-6.23748	-0.0249474	-0.0720112	-0.304534	0.764809	0.876129	-6.96781	-0.150927	-0.0720112	-1.84237	0.0848142	0.176889	-5.56898	0.180299
ZNF691	0.134012	-0.547325	2.58605	0.0203787	0.0917206	-4.37196	-0.0834384	-0.547325	-1.61012	0.127732	0.30072	-5.67675	0.0100838	-0.547325	0.194589	0.848266	0.911797	-6.90582	-0.0346782	-0.547325	-0.66919	0.51331	0.678949	-6.83478	0.0841745	-0.547325	1.62433	0.124651	0.300132	-5.49446	-0.21745	-0.547325	-4.19617	0.000742782	0.00689751	-1.0679	-0.123928	-0.547325	-2.39146	0.0299878	0.111317	-4.45161	-0.16869	-0.547325	-3.25524	0.00519094	0.0209768	-2.93188	-0.0498376
SLC2A1	0.743668	0.954528	3.00264	0.00874093	0.0506907	-3.55626	0.155148	0.954528	0.626425	0.540237	0.733439	-6.7354	0.223008	0.954528	0.900419	0.381802	0.567892	-6.50909	0.401072	0.954528	1.61937	0.125719	0.270329	-5.78872	-0.133591	0.954528	-0.539388	0.597354	0.767923	-6.62162	-0.58852	0.954528	-2.37621	0.0308994	0.111828	-4.72423	-0.520659	0.954528	-2.10222	0.0524211	0.163649	-4.96674	-0.342596	0.954528	-1.38327	0.186366	0.3159	-6.23744	-0.877259
EBNA1BP2	-0.00655581	-0.147889	-0.0641625	0.949669	0.9771	-7.31076	-0.231033	-0.147889	-2.26115	0.0386684	0.134336	-4.61451	-0.32755	-0.147889	-3.20577	0.00575017	0.0310822	-2.78717	-0.14776	-0.147889	-1.44615	0.168238	0.329751	-6.03191	-0.0749297	-0.147889	-0.733346	0.474395	0.678214	-6.49529	-0.224477	-0.147889	-2.19699	0.0437584	0.142288	-5.04771	-0.320995	-0.147889	-3.14161	0.00656517	0.0377965	-2.99878	-0.141204	-0.147889	-1.38198	0.186751	0.316263	-6.23911	-0.0683739
ELOVL1	0.0201125	-0.408571	0.274	0.787736	0.890726	-7.27324	-0.104276	-0.408571	-1.42059	0.175423	0.370546	-5.93995	0.0190752	-0.408571	0.259867	0.798418	0.881053	-6.89022	-0.0782847	-0.408571	-1.0665	0.302681	0.483456	-6.48811	-0.219308	-0.408571	-2.9877	0.00901334	0.0542235	-3.08639	-0.124389	-0.408571	-1.69459	0.110333	0.264685	-5.87604	-0.00103738	-0.408571	-0.0141325	0.988906	0.994785	-7.01656	-0.0983972	-0.408571	-1.3405	0.199581	0.331898	-6.29245	-0.23942
MED8	0.299957	-0.533627	3.3106	0.0046288	0.0314645	-2.93308	0.0882851	-0.533627	0.974395	0.344961	0.563664	-6.45386	0.0343205	-0.533627	0.378792	0.710028	0.821728	-6.85043	0.230942	-0.533627	2.54889	0.0219509	0.0778981	-4.20734	-0.038662	-0.533627	-0.426709	0.675513	0.816882	-6.67797	-0.211672	-0.533627	-2.33621	0.0334171	0.118245	-4.7975	-0.265637	-0.533627	-2.93181	0.010108	0.0512796	-3.41735	-0.069015	-0.533627	-0.761713	0.457772	0.604533	-6.89055	-0.338619
SZT2	0.0204271	-0.0457682	0.344235	0.735339	0.860214	-7.25036	0.187824	-0.0457682	3.16518	0.00625332	0.0380097	-2.88148	0.155474	-0.0457682	2.62003	0.0190359	0.0735513	-3.9384	0.242434	-0.0457682	4.08546	0.000932004	0.00721888	-1.11461	0.0705224	-0.0457682	1.18843	0.252718	0.468438	-6.0632	0.167397	-0.0457682	2.82095	0.012677	0.0598315	-3.87622	0.135047	-0.0457682	2.2758	0.0375866	0.130628	-4.66155	0.222007	-0.0457682	3.74123	0.00189591	0.00958092	-1.93504	0.0500953
HYI	-0.0700532	-0.368212	-0.91655	0.373549	0.59844	-6.87932	-0.0724584	-0.368212	-0.948018	0.357802	0.576369	-6.47909	-0.22699	-0.368212	-2.96985	0.00934972	0.0439155	-3.25845	0.245625	-0.368212	3.21366	0.00565716	0.0285883	-2.90086	-0.0376758	-0.368212	-0.492935	0.629033	0.786855	-6.6464	-0.00240518	-0.368212	-0.0314684	0.975301	0.98863	-7.27023	-0.156936	-0.368212	-2.0533	0.0574861	0.173999	-5.0504	0.315678	-0.368212	4.13021	0.000850234	0.00516264	-1.1326	0.0323775
PTPRF	0.253167	-0.300433	2.60301	0.0196976	0.0896109	-4.33958	0.51125	-0.300433	5.25655	8.95654e-05	0.00172351	1.3444	0.169241	-0.300433	1.7401	0.101839	0.238914	-5.4692	0.115512	-0.300433	1.18767	0.253009	0.429401	-6.35482	0.177349	-0.300433	1.82346	0.0877583	0.240333	-5.19292	0.258083	-0.300433	2.65355	0.0177949	0.0761091	-4.20187	-0.0839262	-0.300433	-0.86291	0.401463	0.610056	-6.63255	-0.137655	-0.300433	-1.41534	0.176931	0.304554	-6.19531	-0.0758187
KDM4A	-0.114886	-0.335335	-2.00427	0.0630069	0.196691	-5.42187	-0.0263724	-0.335335	-0.460088	0.651901	0.812771	-6.82891	0.0161848	-0.335335	0.282357	0.78144	0.870268	-6.88382	0.0829223	-0.335335	1.44664	0.1681	0.329591	-6.03124	-0.0375112	-0.335335	-0.654413	0.522527	0.714164	-6.5511	0.0885132	-0.335335	1.54418	0.1429	0.315198	-6.09633	0.13107	-0.335335	2.28663	0.0368049	0.128867	-4.6421	0.197808	-0.335335	3.45092	0.0034607	0.0153971	-2.53236	0.0773744
KDM4A-AS1	0.190908	0.00241756	2.73689	0.0150375	0.0745136	-4.08125	0.232226	0.00241756	3.32924	0.00445353	0.0296885	-2.55029	0.331191	0.00241756	4.74801	0.000243377	0.00304232	0.349755	0.21953	0.00241756	3.14721	0.00648967	0.0315833	-3.03497	0.309281	0.00241756	4.4339	0.00045773	0.00670518	-0.165382	0.0413183	0.00241756	0.592346	0.562241	0.732669	-7.08688	0.140283	0.00241756	2.01112	0.0622079	0.184514	-5.12163	0.0286217	0.00241756	0.410325	0.687235	0.794017	-7.10346	0.118373
ST3GAL3	-0.194205	0.486536	-3.37626	0.00404005	0.0284356	-2.79879	-0.0952808	0.486536	-1.65646	0.117915	0.285387	-5.60881	0.20871	0.486536	3.62843	0.00239498	0.0164807	-1.92837	-0.0164459	0.486536	-0.285913	0.778765	0.869342	-7.02505	-0.0597622	0.486536	-1.03897	0.314903	0.536708	-6.22493	0.0989237	0.486536	1.71979	0.105555	0.256959	-5.83773	0.402914	0.486536	7.00469	3.73121e-06	0.000145478	4.50664	0.177759	0.486536	3.09034	0.00729744	0.027192	-3.26535	0.134442
IPO13	0.0174801	-0.518646	0.208216	0.837797	0.919623	-7.28999	-0.227603	-0.518646	-2.71112	0.0158428	0.0728084	-3.77708	-0.0181308	-0.518646	-0.215967	0.831856	0.902224	-6.9012	-0.127953	-0.518646	-1.52413	0.147805	0.301764	-5.92493	0.0376353	-0.518646	0.448296	0.6602	0.805454	-6.66817	-0.245083	-0.518646	-2.91934	0.0103695	0.0516897	-3.68189	-0.0356109	-0.518646	-0.424183	0.677315	0.82279	-6.92215	-0.145433	-0.518646	-1.73234	0.103244	0.203553	-5.74119	0.0201552
DPH2	0.0908784	-0.569365	0.891727	0.386299	0.611515	-6.90191	-0.0626815	-0.569365	-0.61505	0.547529	0.739142	-6.74267	0.202411	-0.569365	1.98612	0.06517	0.17638	-5.07584	-0.00661969	-0.569365	-0.0649544	0.949048	0.97109	-7.06593	0.0755872	-0.569365	0.741685	0.469471	0.674479	-6.48905	-0.15356	-0.569365	-1.50678	0.152162	0.32967	-6.14882	0.111533	-0.569365	1.09439	0.290652	0.503645	-6.40749	-0.0974981	-0.569365	-0.956681	0.353549	0.504429	-6.7214	-0.0152912
ATP6V0B	-0.164024	-0.483074	-1.60504	0.128851	0.31039	-6.05061	-0.0524745	-0.483074	-0.513484	0.614921	0.786968	-6.8019	0.214201	-0.483074	2.09604	0.0530371	0.153202	-4.89014	0.121467	-0.483074	1.1886	0.252654	0.428934	-6.35375	-0.0296445	-0.483074	-0.290084	0.775633	0.881375	-6.72901	0.111549	-0.483074	1.09155	0.29186	0.497869	-6.66264	0.378225	-0.483074	3.70108	0.00206027	0.0162577	-1.85928	0.28549	-0.483074	2.79364	0.0134014	0.0439057	-3.85452	0.134379
B4GALT2	-0.0283035	-0.526434	-0.39014	0.701791	0.841618	-7.23264	-0.142961	-0.526434	-1.9706	0.0670726	0.196218	-5.11512	-0.183559	-0.526434	-2.53022	0.0227841	0.0835441	-4.10812	-0.116444	-0.526434	-1.60509	0.12884	0.274623	-5.80953	-0.239465	-0.526434	-3.30082	0.00472349	0.0347705	-2.46208	-0.114658	-0.526434	-1.58046	0.134376	0.302604	-6.04453	-0.155256	-0.526434	-2.14008	0.0487866	0.156381	-4.90127	-0.0881406	-0.526434	-1.21495	0.242738	0.382661	-6.44592	-0.211161
CCDC24	-0.0225084	-0.261148	-0.259945	0.798359	0.897454	-7.2772	-0.0186246	-0.261148	-0.215091	0.832527	0.921109	-6.91546	-0.0346385	-0.261148	-0.400032	0.694642	0.812508	-6.84179	0.0638006	-0.261148	0.73682	0.47234	0.644395	-6.78608	0.022494	-0.261148	0.259778	0.798485	0.89416	-6.73773	0.00388386	-0.261148	0.0448539	0.964802	0.983942	-7.26969	-0.01213	-0.261148	-0.140087	0.890412	0.944235	-7.0063	0.0863091	-0.261148	0.996765	0.334327	0.483761	-6.68237	0.0450024
DMAP1	0.09017	-0.661611	1.40889	0.178794	0.383472	-6.32339	0.0565415	-0.661611	0.883453	0.390614	0.609616	-6.53822	-0.0064588	-0.661611	-0.100918	0.920922	0.957669	-6.9204	0.0131095	-0.661611	0.204834	0.840393	0.906365	-7.04601	0.127506	-0.661611	1.99226	0.0644306	0.197712	-4.92009	-0.0336285	-0.661611	-0.52544	0.606782	0.767665	-7.12573	-0.0966288	-0.661611	-1.50981	0.151393	0.335826	-5.89432	-0.0770605	-0.661611	-1.20406	0.246799	0.387596	-6.45864	0.037336
ERI3	0.00985879	-0.418165	0.168456	0.868423	0.937113	-7.29791	0.211074	-0.418165	3.60661	0.00250581	0.019525	-1.98525	0.0731322	-0.418165	1.2496	0.230155	0.40997	-6.14165	0.137155	-0.418165	2.34356	0.03294	0.104359	-4.58839	0.0529595	-0.418165	0.904915	0.379489	0.596655	-6.35385	0.201215	-0.418165	3.43815	0.00355352	0.0231824	-2.63207	0.0632734	-0.418165	1.08115	0.296319	0.509621	-6.42162	0.127297	-0.418165	2.17511	0.0456318	0.11124	-5.00974	0.0431007
RNF220	0.36137	0.290379	1.43583	0.171109	0.373412	-6.2875	1.91511	0.290379	7.60931	1.36877e-06	8.3982e-05	5.55938	1.13072	0.290379	4.4927	0.000406384	0.00443841	-0.164121	0.389215	0.290379	1.54646	0.142351	0.293925	-5.89352	0.992515	0.290379	3.94355	0.00124809	0.01353	-1.15823	1.55374	0.290379	6.17348	1.6055e-05	0.000327215	2.83617	0.769354	0.290379	3.05687	0.00781834	0.0427746	-3.16867	0.0278445	0.290379	0.110635	0.913339	0.949111	-7.18566	0.631145
TMEM53	-0.0253714	-0.427154	-0.341688	0.737217	0.861535	-7.25128	0.0256895	-0.427154	0.345972	0.734058	0.865141	-6.87693	-0.0363134	-0.427154	-0.489049	0.631719	0.771238	-6.80058	0.0924357	-0.427154	1.24487	0.231843	0.406273	-6.28776	0.0775431	-0.427154	1.04431	0.312506	0.53409	-6.21947	0.0510609	-0.427154	0.68766	0.501922	0.687259	-7.02392	-0.010942	-0.427154	-0.14736	0.884765	0.941826	-7.0052	0.117807	-0.427154	1.58656	0.132987	0.245351	-5.9582	0.102914
ARMH1	0.119187	0.34677	1.55295	0.140799	0.328232	-6.12559	0.196898	0.34677	2.56548	0.0212351	0.0892589	-4.0549	0.106102	0.34677	1.38246	0.186608	0.35754	-5.97609	0.107294	0.34677	1.39798	0.181986	0.347344	-6.09585	0.104345	0.34677	1.35956	0.193598	0.398816	-5.85624	0.0777105	0.34677	1.01253	0.326974	0.533529	-6.74481	-0.0130851	0.34677	-0.170493	0.866849	0.932861	-7.00132	-0.0118935	0.34677	-0.154967	0.878866	0.928002	-7.17943	-0.0148422
PTCH2	-0.129296	0.445195	-1.03022	0.318863	0.544478	-6.76886	-0.851991	0.445195	-6.7886	5.40335e-06	0.000222182	4.17694	-0.700155	0.445195	-5.57878	4.83343e-05	0.000906287	1.97602	-0.824608	0.445195	-6.57041	7.90388e-06	0.000194184	3.71182	-0.312756	0.445195	-2.49202	0.0245835	0.104344	-4.03805	-0.722695	0.445195	-5.75838	3.44758e-05	0.000595026	2.05357	-0.570859	0.445195	-4.54856	0.000363059	0.00452626	-0.125014	-0.695312	0.445195	-5.54019	5.20025e-05	0.000588651	1.69881	-0.18346
EIF2B3	-0.0532524	-0.122503	-0.847719	0.409614	0.631364	-6.94059	-0.188695	-0.122503	-3.00382	0.00871975	0.047975	-3.20392	-0.0839888	-0.122503	-1.33701	0.200691	0.375462	-6.03422	-0.0832888	-0.122503	-1.32587	0.20427	0.373921	-6.18844	-0.132458	-0.122503	-2.10859	0.0517928	0.171131	-4.72392	-0.135443	-0.122503	-2.1561	0.0473194	0.15024	-5.1197	-0.0307364	-0.122503	-0.48929	0.631552	0.791991	-6.89115	-0.0300365	-0.122503	-0.478148	0.639281	0.755825	-7.07196	-0.0792057
HECTD3	0.0726017	-0.50006	0.753633	0.46247	0.678289	-7.01725	-0.085382	-0.50006	-0.886297	0.389127	0.608364	-6.53569	0.0213198	-0.50006	0.221308	0.827769	0.899455	-6.89998	-0.182786	-0.50006	-1.89739	0.0767428	0.19221	-5.35934	-0.0690523	-0.50006	-0.716789	0.484265	0.684706	-6.50749	-0.157984	-0.50006	-1.63993	0.12134	0.282308	-5.95776	-0.0512819	-0.50006	-0.532325	0.602119	0.770751	-6.86831	-0.255388	-0.50006	-2.65103	0.0178855	0.0549698	-4.13111	-0.141654
UROD	0.103374	-0.604405	1.43612	0.171029	0.373307	-6.28712	0.016184	-0.604405	0.224834	0.825073	0.917021	-6.91321	0.104525	-0.604405	1.45211	0.166598	0.331246	-5.88411	0.0908358	-0.604405	1.26192	0.225808	0.399312	-6.26727	0.0674775	-0.604405	0.937421	0.363053	0.58116	-6.32404	-0.0871905	-0.604405	-1.21128	0.2441	0.443839	-6.5282	0.00115101	-0.604405	0.0159902	0.987448	0.994215	-7.01653	-0.0125386	-0.604405	-0.174191	0.863991	0.918211	-7.17609	-0.035897
ZSWIM5	0.278648	0.805934	4.27088	0.000637638	0.00700326	-0.952535	0.0631321	0.805934	0.967635	0.348221	0.567045	-6.46039	-0.102962	0.805934	-1.57811	0.134916	0.288203	-5.70917	-0.233399	0.805934	-3.57734	0.00266255	0.016117	-2.15931	-0.0101026	0.805934	-0.154844	0.878961	0.941776	-6.76053	-0.215516	0.805934	-3.30324	0.00469987	0.0288516	-2.90814	-0.38161	0.805934	-5.84899	2.91205e-05	0.000655015	2.424	-0.512047	0.805934	-7.84822	9.33176e-07	2.36196e-05	5.80787	-0.288751
MUTYH	0.123232	-0.353826	2.12211	0.0504813	0.171326	-5.22027	0.00582466	-0.353826	0.100303	0.921402	0.961323	-6.93453	0.0131066	-0.353826	0.225702	0.82441	0.89772	-6.89894	-0.00223044	-0.353826	-0.038409	0.969856	0.9833	-7.06738	0.0191436	-0.353826	0.329661	0.74611	0.863554	-6.7162	-0.117408	-0.353826	-2.02181	0.0609788	0.177377	-5.35092	-0.110126	-0.353826	-1.89641	0.0768807	0.2136	-5.31091	-0.125463	-0.353826	-2.16052	0.0469218	0.113658	-5.03534	-0.104089
TOE1	-0.187135	-0.291077	-1.95675	0.0688135	0.209189	-5.50128	-0.166817	-0.291077	-1.7443	0.101085	0.25747	-5.47641	-0.023069	-0.291077	-0.241218	0.812578	0.889962	-6.89513	-0.017717	-0.291077	-0.185255	0.855454	0.916954	-7.05004	-0.0326464	-0.291077	-0.341363	0.737457	0.858971	-6.7121	0.0203182	-0.291077	0.212454	0.834547	0.913149	-7.24687	0.164066	-0.291077	1.71553	0.10635	0.266535	-5.59505	0.169418	-0.291077	1.77149	0.0963182	0.193412	-5.68071	0.154489
TESK2	0.25604	0.58073	4.17108	0.000781927	0.00819624	-1.15828	0.410228	0.58073	6.68291	6.49111e-06	0.000249407	3.99199	0.282903	0.58073	4.60869	0.000321679	0.00373984	0.0700068	0.244599	0.58073	3.98469	0.00114665	0.00843012	-1.32177	0.255812	0.58073	4.16736	0.0007879	0.00984705	-0.703725	0.154188	0.58073	2.51183	0.0236339	0.0927858	-4.47177	0.0268626	0.58073	0.437611	0.667761	0.816431	-6.91611	-0.0114416	0.58073	-0.186392	0.854578	0.912676	-7.17376	-0.000228113
MMACHC	0.0121246	-0.340251	0.112369	0.911986	0.959579	-7.30625	-0.123741	-0.340251	-1.14682	0.269013	0.483152	-6.27424	-0.106846	-0.340251	-0.990241	0.337404	0.52591	-6.42448	0.088451	-0.340251	0.819756	0.424897	0.604659	-6.72044	0.086714	-0.340251	0.803657	0.43386	0.644983	-6.44061	-0.135865	-0.340251	-1.25919	0.226768	0.424656	-6.47117	-0.118971	-0.340251	-1.10261	0.287178	0.500065	-6.39866	0.0763264	-0.340251	0.707386	0.489924	0.633152	-6.93138	0.0745894
PRDX1	2.27507	0.937333	21.33	7.90308e-13	1.02907e-09	19.678	1.8358	0.937333	17.2116	1.87918e-11	4.40443e-08	16.3424	-0.00142484	0.937333	-0.0133587	0.989514	0.995802	-6.92568	0.33079	0.937333	3.10133	0.00713405	0.0339026	-3.12724	0.967915	0.937333	9.07472	1.45868e-07	3.48862e-05	7.81571	-0.439268	0.937333	-4.11837	0.000871137	0.00779302	-1.22836	-2.27649	0.937333	-21.3433	7.82978e-13	8.36592e-09	19.259	-1.94428	0.937333	-18.2286	8.09005e-12	1.3486e-08	17.3928	-1.30715
AKR1A1	0.950659	-0.40272	6.07973	1.90405e-05	0.000433281	2.62671	0.469902	-0.40272	3.00516	0.00869582	0.0478883	-3.20126	-0.00595632	-0.40272	-0.0380924	0.970105	0.985785	-6.925	0.0936621	-0.40272	0.598995	0.55791	0.713616	-6.88064	0.184822	-0.40272	1.18199	0.255191	0.471385	-6.07055	-0.480757	-0.40272	-3.07458	0.00753842	0.0409469	-3.37161	-0.956615	-0.40272	-6.11783	1.77632e-05	0.000453217	2.92501	-0.856997	-0.40272	-5.48074	5.82295e-05	0.000639542	1.58353	-0.765837
NASP	-1.2505	0.48273	-10.0797	3.61928e-08	2.56807e-06	9.05814	0.0166912	0.48273	0.134539	0.894724	0.950148	-6.93029	-0.472336	0.48273	-3.80726	0.0016538	0.0126095	-1.56237	-0.0427696	0.48273	-0.344744	0.734963	0.843939	-7.00556	-0.286265	0.48273	-2.30744	0.0353454	0.132379	-4.37505	1.26719	0.48273	10.2142	3.02707e-08	2.1242e-06	9.26221	0.778165	0.48273	6.2724	1.34287e-05	0.000366446	3.2086	1.20773	0.48273	9.73492	5.76872e-08	2.79354e-06	8.64388	0.964236
GPBP1L1	-0.190736	-0.269065	-3.03907	0.00811011	0.0482448	-3.48324	-0.190839	-0.269065	-3.04071	0.00808275	0.0453431	-3.13054	-0.148274	-0.269065	-2.3625	0.0317416	0.105796	-4.41839	-0.080015	-0.269065	-1.27491	0.221295	0.394186	-6.25151	-0.106739	-0.269065	-1.70072	0.109154	0.276484	-5.38156	-0.000103043	-0.269065	-0.00164182	0.998711	0.999358	-7.27076	0.0424624	-0.269065	0.676571	0.508742	0.697549	-6.77837	0.110721	-0.269065	1.76416	0.0975838	0.195251	-5.69211	0.0839969
TMEM69	0.12108	-0.620649	2.04348	0.0585546	0.187191	-5.35551	-0.0199213	-0.620649	-0.336213	0.741261	0.868671	-6.88041	-0.140374	-0.620649	-2.3691	0.0313338	0.104748	-4.40637	-0.0640939	-0.620649	-1.08172	0.296073	0.476213	-6.47204	-0.0192146	-0.620649	-0.324287	0.750096	0.865822	-6.71803	-0.141002	-0.620649	-2.3797	0.0306889	0.111379	-4.71782	-0.261454	-0.620649	-4.41258	0.000477952	0.0054913	-0.401198	-0.185174	-0.620649	-3.1252	0.00679132	0.0257191	-3.19516	-0.140295
IPP	0.142934	-0.257814	2.14263	0.04855	0.166967	-5.18451	0.0952297	-0.257814	1.42753	0.173448	0.368065	-5.93075	0.106247	-0.257814	1.59268	0.131605	0.282988	-5.68826	-0.129698	-0.257814	-1.94422	0.0704235	0.180617	-5.28278	0.0768587	-0.257814	1.15214	0.266886	0.484488	-6.10416	-0.0477042	-0.257814	-0.715103	0.485276	0.674542	-7.00415	-0.0366871	-0.257814	-0.549953	0.590262	0.761709	-6.85842	-0.272632	-0.257814	-4.08685	0.000929363	0.00553696	-1.22196	-0.0660752
MAST2	-0.0630121	0.300481	-1.20378	0.246902	0.469106	-6.57885	-0.200932	0.300481	-3.83861	0.00155	0.0136884	-1.51018	-0.00777737	0.300481	-0.148579	0.883819	0.936227	-6.91413	-0.294709	0.300481	-5.63012	4.38646e-05	0.000691857	1.97031	-0.0937032	0.300481	-1.79011	0.0931707	0.24941	-5.24503	-0.13792	0.300481	-2.63483	0.018478	0.0784498	-4.23784	0.0552347	0.300481	1.05521	0.307651	0.520781	-6.44886	-0.231697	0.300481	-4.42634	0.000464802	0.0032442	-0.524536	-0.0306911
PIK3R3	-0.27176	0.861221	-2.5651	0.0212511	0.0942982	-4.41184	-0.189061	0.861221	-1.78452	0.0941058	0.245947	-5.41425	-0.203056	0.861221	-1.91661	0.0740895	0.192885	-5.19023	-0.26823	0.861221	-2.53179	0.0227128	0.0798834	-4.23959	-0.416787	0.861221	-3.934	0.00127293	0.0136975	-1.17767	0.0826988	0.861221	0.780583	0.446915	0.644602	-6.95407	0.0687043	0.861221	0.64849	0.526248	0.712465	-6.79748	0.00352978	0.861221	0.0333171	0.973851	0.985881	-7.19155	-0.145027
POMGNT1	0.00832046	-0.614281	0.123331	0.903445	0.955454	-7.30489	-0.0493543	-0.614281	-0.731558	0.475455	0.683607	-6.6623	0.00910775	-0.614281	0.135001	0.894365	0.942507	-6.91616	0.042517	-0.614281	0.630213	0.537822	0.698363	-6.86084	0.00405427	-0.614281	0.0600948	0.952855	0.97729	-6.77123	-0.0576747	-0.614281	-0.854889	0.405753	0.607438	-6.89237	0.000787289	-0.614281	0.0116697	0.990839	0.995682	-7.01659	0.0341965	-0.614281	0.506882	0.619439	0.739678	-7.0572	-0.00426619
LRRC41	-0.0507802	-0.552713	-0.876496	0.394266	0.618445	-6.9155	0.00541704	-0.552713	0.0935012	0.926714	0.96369	-6.93523	0.0215345	-0.552713	0.371698	0.715197	0.824859	-6.85322	0.0066753	-0.552713	0.11522	0.909764	0.947766	-7.06115	0.0267681	-0.552713	0.462033	0.650536	0.800175	-6.66168	0.0561972	-0.552713	0.969997	0.347079	0.553316	-6.7868	0.0723146	-0.552713	1.24819	0.230657	0.436402	-6.23292	0.0574555	-0.552713	0.991716	0.336707	0.486289	-6.68736	0.0775483
UQCRH	-0.0555985	-0.792601	-0.853986	0.406238	0.628956	-6.93519	0.382193	-0.792601	5.87044	2.7984e-05	0.000736954	2.51759	0.0727439	-0.792601	1.11734	0.281027	0.467143	-6.29283	0.12021	-0.792601	1.84641	0.0841967	0.205547	-5.44138	-0.0319745	-0.792601	-0.491124	0.630284	0.787871	-6.64732	0.437792	-0.792601	6.72443	6.03877e-06	0.00015367	3.83892	0.128342	-0.792601	1.97132	0.0669831	0.194282	-5.18804	0.175808	-0.792601	2.7004	0.0161899	0.0507978	-4.03593	0.023624
NSUN4	0.149592	-0.375642	2.32236	0.0343324	0.131527	-4.8638	0.0799246	-0.375642	1.2408	0.233302	0.442691	-6.16599	0.0680204	-0.375642	1.056	0.307302	0.494748	-6.35808	0.00228651	-0.375642	0.0354974	0.97214	0.98447	-7.0675	0.103363	-0.375642	1.60468	0.12893	0.306913	-5.52291	-0.0696671	-0.375642	-1.08156	0.296142	0.50183	-6.67332	-0.0815712	-0.375642	-1.26637	0.224255	0.42846	-6.21105	-0.147305	-0.375642	-2.28686	0.0367879	0.0945226	-4.81067	-0.0462286
MKNK1	0.0521488	-0.308039	0.751958	0.463447	0.678914	-7.01854	0.0840403	-0.308039	1.21182	0.2439	0.455774	-6.20013	0.120627	-0.308039	1.73938	0.101968	0.239087	-5.47029	0.0634579	-0.308039	0.91503	0.374322	0.558072	-6.63716	0.0511463	-0.308039	0.737504	0.471936	0.676859	-6.49219	0.0318915	-0.308039	0.45986	0.652061	0.798485	-7.15944	0.0684786	-0.308039	0.987426	0.338738	0.55211	-6.51732	0.0113091	-0.308039	0.163071	0.872589	0.924339	-7.17807	-0.00100242
ATPAF1	0.153625	-0.407757	2.58555	0.0203989	0.0917206	-4.37291	0.0669704	-0.407757	1.12713	0.276991	0.491827	-6.29601	0.0233368	-0.407757	0.392766	0.699891	0.816284	-6.8448	-0.109087	-0.407757	-1.83598	0.0857992	0.208401	-5.45799	0.0620701	-0.407757	1.04466	0.312347	0.534033	-6.21911	-0.0866543	-0.407757	-1.45842	0.164875	0.34583	-6.21526	-0.130288	-0.407757	-2.19279	0.0441123	0.146487	-4.80907	-0.262712	-0.407757	-4.42153	0.000469352	0.00326623	-0.534365	-0.0915545
EFCAB14	-0.0159717	-0.475648	-0.207798	0.838118	0.919623	-7.29008	0.0496427	-0.475648	0.645869	0.527899	0.724493	-6.72269	-0.0927252	-0.475648	-1.20639	0.245927	0.42817	-6.19258	0.0259047	-0.475648	0.337028	0.740658	0.847614	-7.00832	-0.00977197	-0.475648	-0.127137	0.900482	0.951298	-6.76463	0.0656145	-0.475648	0.853667	0.40641	0.6078	-6.89342	-0.0767535	-0.475648	-0.998589	0.333471	0.546708	-6.50632	0.0418764	-0.475648	0.544826	0.593698	0.720181	-7.03644	0.00619976
STIL	-0.916369	1.10601	-8.9507	1.74569e-07	9.60455e-06	7.44688	0.0797256	1.10601	0.778726	0.447976	0.659572	-6.62607	-0.510533	1.10601	-4.98667	0.000151665	0.00213369	0.824784	-0.243321	1.10601	-2.37665	0.0308726	0.099886	-4.52794	-0.248654	1.10601	-2.42875	0.0278643	0.113236	-4.15486	0.996094	1.10601	9.72942	5.81228e-08	3.49303e-06	8.59708	0.405836	1.10601	3.96403	0.00119652	0.0109035	-1.31917	0.673048	1.10601	6.57404	7.85354e-06	0.000125904	3.62965	0.667715
CMPK1	0.0251942	-0.450881	0.498569	0.625149	0.79287	-7.1822	-0.0170774	-0.450881	-0.337946	0.73998	0.868311	-6.8798	-0.0065493	-0.450881	-0.129605	0.898562	0.945098	-6.91691	0.257464	-0.450881	5.09497	0.000122639	0.00153057	0.927959	-0.0677124	-0.450881	-1.33997	0.199749	0.405517	-5.88106	-0.0422716	-0.450881	-0.836515	0.415694	0.615945	-6.9081	-0.0317435	-0.450881	-0.628173	0.539121	0.722631	-6.81082	0.23227	-0.450881	4.59641	0.000329722	0.00249936	-0.17763	-0.0929066
TRABD2B	-0.0575687	1.81855	-0.246541	0.808529	0.903012	-7.28078	0.226633	1.81855	0.970565	0.346805	0.565574	-6.45756	-0.360088	1.81855	-1.54209	0.143405	0.30053	-5.76026	-0.671412	1.81855	-2.87535	0.0113455	0.04793	-3.57682	-0.435321	1.81855	-1.86428	0.0815135	0.229298	-5.12831	0.284202	1.81855	1.21711	0.241939	0.441358	-6.52136	-0.302519	1.81855	-1.29555	0.214267	0.417318	-6.17539	-0.613843	1.81855	-2.62881	0.018703	0.0568562	-4.17374	-0.377752
SPATA6	-0.0173586	0.0895459	-0.208698	0.837427	0.919498	-7.28989	0.1774	0.0895459	2.13284	0.0494628	0.159421	-4.84017	0.0503619	0.0895459	0.605489	0.553698	0.713446	-6.73466	0.0589543	0.0895459	0.708794	0.489074	0.657957	-6.8068	-0.15536	0.0895459	-1.86786	0.0809853	0.228251	-5.1226	0.194759	0.0895459	2.34154	0.0330708	0.117406	-4.78777	0.0677205	0.0895459	0.814188	0.427984	0.633916	-6.67382	0.0763129	0.0895459	0.917492	0.373071	0.524348	-6.75818	-0.138002
BEND5	-0.128069	0.0230866	-0.941023	0.361262	0.586438	-6.8565	-0.0709645	0.0230866	-0.521433	0.609504	0.783642	-6.79764	-0.195331	0.0230866	-1.43526	0.171269	0.337725	-5.90668	-0.493228	0.0230866	-3.62415	0.00241634	0.0149747	-2.06326	-0.193878	0.0230866	-1.42458	0.174285	0.373502	-5.77188	0.0571041	0.0230866	0.41959	0.680596	0.819555	-7.17797	-0.0672628	0.0230866	-0.494234	0.628136	0.78999	-6.88862	-0.36516	0.0230866	-2.68312	0.0167648	0.0522516	-4.0693	-0.0658095
FAF1	-0.497345	0.179085	-7.00722	3.7152e-06	0.000114575	4.3051	-0.40976	0.179085	-5.77321	3.35335e-05	0.000845117	2.33504	-0.39725	0.179085	-5.59696	4.67001e-05	0.000888384	2.01068	-0.182689	0.179085	-2.57395	0.0208782	0.075168	-4.15991	-0.158727	0.179085	-2.23634	0.040567	0.145607	-4.5016	0.087585	0.179085	1.23401	0.235754	0.434744	-6.50137	0.100095	0.179085	1.41026	0.178397	0.37147	-6.02902	0.314656	0.179085	4.43326	0.000458323	0.00320917	-0.510369	0.338618
RNF11	0.0139326	-0.569208	0.215631	0.832113	0.91667	-7.28833	0.0233692	-0.569208	0.361678	0.722521	0.858149	-6.87111	0.358346	-0.569208	5.54602	5.14303e-05	0.000952151	1.91345	0.167595	-0.569208	2.59381	0.0200641	0.0729839	-4.1222	0.202027	-0.569208	3.12672	0.00677006	0.0446121	-2.81076	0.00943658	-0.569208	0.146047	0.885784	0.941457	-7.25946	0.344414	-0.569208	5.33039	7.76679e-05	0.00138537	1.4307	0.153662	-0.569208	2.37818	0.0307802	0.0830944	-4.64442	0.188095
EPS15	0.173184	-0.178823	2.08852	0.0537968	0.17759	-5.2784	0.0180654	-0.178823	0.21786	0.830407	0.919833	-6.91483	0.19037	-0.178823	2.29578	0.0361565	0.1159	-4.53915	0.0754617	-0.178823	0.910033	0.376868	0.560401	-6.64174	0.0627856	-0.178823	0.757165	0.460412	0.665997	-6.47729	-0.155119	-0.178823	-1.87066	0.0805748	0.215338	-5.60072	0.0171863	-0.178823	0.207258	0.838532	0.918929	-6.994	-0.0977221	-0.178823	-1.17848	0.256544	0.398785	-6.48817	-0.110398
OSBPL9	-0.104183	-0.476952	-1.3806	0.187169	0.394503	-6.36051	0.252981	-0.476952	3.35241	0.00424469	0.0287037	-2.50328	0.667201	-0.476952	8.84151	2.04773e-07	2.14869e-05	7.46538	-0.0295139	-0.476952	-0.391107	0.701091	0.821034	-6.98768	-0.0253742	-0.476952	-0.33625	0.741233	0.860702	-6.71391	0.357164	-0.476952	4.73301	0.00025077	0.00294446	0.030379	0.771384	-0.476952	10.2221	2.99563e-08	3.98354e-06	9.35937	0.0746692	-0.476952	0.989489	0.33776	0.487225	-6.68956	0.0788089
NRDC	-0.0995436	-0.65223	-1.58037	0.134396	0.31863	-6.08633	-0.173211	-0.65223	-2.74993	0.0146451	0.0687605	-3.70213	-0.0926134	-0.65223	-1.47035	0.161659	0.325059	-5.85945	-0.158787	-0.65223	-2.52094	0.0232092	0.0811421	-4.26	0.00501881	-0.65223	0.0796797	0.937521	0.971035	-6.76979	-0.0736674	-0.65223	-1.16956	0.260013	0.461095	-6.57638	0.0069302	-0.65223	0.110025	0.913814	0.956036	-7.01027	-0.0592436	-0.65223	-0.940563	0.36149	0.513056	-6.73669	0.104562
RAB3B	0.153956	0.807738	0.543643	0.594493	0.772037	-7.15773	0.683162	0.807738	2.41235	0.0287797	0.109397	-4.34039	0.315143	0.807738	1.11282	0.282903	0.469217	-6.29774	0.966666	0.807738	3.41345	0.00374025	0.0209322	-2.49477	0.294567	0.807738	1.04016	0.314366	0.536252	-6.22371	0.529206	0.807738	1.86871	0.0808603	0.215855	-5.60386	0.161187	0.807738	0.569178	0.577467	0.751592	-6.84729	0.81271	0.807738	2.86981	0.0114746	0.0390451	-3.70488	0.140611
TXNDC12	-0.0347672	-0.621328	-0.525622	0.606659	0.78057	-7.16776	0.203797	-0.621328	3.08107	0.00743825	0.0430221	-3.05003	0.210466	-0.621328	3.18188	0.00604125	0.0321653	-2.83524	0.284285	-0.621328	4.2979	0.000603456	0.00516952	-0.679015	0.158082	-0.621328	2.38994	0.0300776	0.119161	-4.22585	0.238565	-0.621328	3.60669	0.00250538	0.0176023	-2.28535	0.245233	-0.621328	3.7075	0.00203304	0.0160872	-1.84609	0.319052	-0.621328	4.82352	0.000209407	0.0017454	0.282129	0.19285
KTI12	0.139472	-0.556745	1.65928	0.11734	0.293153	-5.97067	-0.0321423	-0.556745	-0.382392	0.707412	0.848185	-6.86305	0.187722	-0.556745	2.2333	0.0408059	0.126878	-4.65069	0.0489308	-0.556745	0.582121	0.568934	0.722433	-6.89094	0.179778	-0.556745	2.13879	0.048906	0.164887	-4.67198	-0.171615	-0.556745	-2.04167	0.058754	0.173348	-5.31725	0.0482501	-0.556745	0.574022	0.574265	0.748256	-6.84442	-0.0905415	-0.556745	-1.07716	0.298042	0.444393	-6.59989	0.040306
BTF3L4	0.0462221	-0.827795	0.789968	0.441575	0.659717	-6.98863	0.0114392	-0.827795	0.195504	0.847562	0.928462	-6.9197	-0.08277	-0.827795	-1.4146	0.177143	0.34602	-5.93408	0.360762	-0.827795	6.16569	1.62837e-05	0.000326202	2.97701	0.00825193	-0.827795	0.141031	0.889679	0.946225	-6.76268	-0.0347829	-0.827795	-0.594464	0.560859	0.731597	-7.08558	-0.128992	-0.827795	-2.20457	0.0431263	0.144234	-4.78831	0.31454	-0.827795	5.37572	7.1186e-05	0.000739564	1.37884	-0.0379702
ZFYVE9	-0.201988	-0.25066	-3.31515	0.00458542	0.0312604	-2.9238	-0.118218	-0.25066	-1.94026	0.0709385	0.203757	-5.16513	0.0107258	-0.25066	0.176038	0.862565	0.921293	-6.90944	-0.0695836	-0.25066	-1.14205	0.270931	0.44934	-6.40643	-0.141821	-0.25066	-2.32765	0.03398	0.129246	-4.33872	0.0837701	-0.25066	1.37488	0.188898	0.37828	-6.32613	0.212714	-0.25066	3.49118	0.00318344	0.0225377	-2.28934	0.132404	-0.25066	2.1731	0.0458074	0.111558	-5.01327	0.060167
CC2D1B	-0.0029241	-0.448235	-0.035899	0.971825	0.988956	-7.31226	-0.0945373	-0.448235	-1.16063	0.263519	0.477953	-6.25878	-0.0365317	-0.448235	-0.448498	0.660058	0.791491	-6.82035	-0.244395	-0.448235	-3.00042	0.00878082	0.0394867	-3.32906	-0.063294	-0.448235	-0.777057	0.448931	0.658436	-6.46184	-0.0916132	-0.448235	-1.12473	0.277977	0.482395	-6.62656	-0.0336076	-0.448235	-0.412599	0.685604	0.827626	-6.92721	-0.241471	-0.448235	-2.96452	0.00945239	0.0335643	-3.51716	-0.0603699
PRPF38A	-0.0114982	-0.638538	-0.207838	0.838087	0.919623	-7.29007	0.0925474	-0.638538	1.67285	0.114602	0.280069	-5.58446	-0.0842773	-0.638538	-1.52336	0.147995	0.306693	-5.78649	0.0299149	-0.638538	0.54073	0.596451	0.74429	-6.91502	-0.032347	-0.638538	-0.584692	0.567247	0.744076	-6.5954	0.104046	-0.638538	1.88069	0.0791173	0.212411	-5.58451	-0.0727791	-0.638538	-1.31553	0.207637	0.409647	-6.1506	0.0414131	-0.638538	0.748568	0.465429	0.611751	-6.90069	-0.0208487
TUT4	-0.0662767	-0.438825	-0.792249	0.440284	0.658207	-6.98679	-0.384203	-0.438825	-4.59264	0.000332232	0.00443948	0.0264997	-0.20072	-0.438825	-2.39934	0.0295267	0.100355	-4.35104	0.117497	-0.438825	1.40452	0.180069	0.344978	-6.08727	-0.304319	-0.438825	-3.63772	0.0023493	0.0209684	-1.7803	-0.317927	-0.438825	-3.80039	0.00167748	0.0128907	-1.88543	-0.134443	-0.438825	-1.60709	0.128398	0.301	-5.75618	0.183773	-0.438825	2.19677	0.043777	0.107687	-4.97156	-0.238042
GPX7	0.284879	0.138079	2.23171	0.040931	0.149113	-5.02719	-0.278161	0.138079	-2.17908	0.0452863	0.150088	-4.75964	-0.437753	0.138079	-3.42931	0.0036193	0.0224178	-2.33458	-0.330299	0.138079	-2.58753	0.0203184	0.0736048	-4.13415	-0.32766	0.138079	-2.56685	0.0211771	0.094904	-3.89831	-0.56304	0.138079	-4.41079	0.000479687	0.00490956	-0.626647	-0.722632	0.138079	-5.66102	4.13837e-05	0.000846815	2.06795	-0.615179	0.138079	-4.81924	0.000211195	0.00175781	0.273508	-0.612539
COA7	-0.110978	-0.310751	-1.69908	0.109467	0.281202	-5.91083	-0.0206589	-0.310751	-0.316291	0.756041	0.877579	-6.88722	-0.0578849	-0.310751	-0.886226	0.389164	0.575678	-6.5218	-0.0889241	-0.310751	-1.36144	0.193018	0.360302	-6.14324	-0.0371152	-0.310751	-0.568238	0.578089	0.752569	-6.60515	0.0903187	-0.310751	1.38279	0.186508	0.375097	-6.31585	0.0530927	-0.310751	0.812856	0.428724	0.634611	-6.67491	0.0220535	-0.310751	0.337642	0.740205	0.833361	-7.13199	0.0738624
ZYG11B	-0.0755662	-0.402	-1.25085	0.229713	0.448701	-6.52309	-0.113926	-0.402	-1.88582	0.0783814	0.217615	-5.2537	-0.0331738	-0.402	-0.549126	0.590815	0.742059	-6.76826	-0.0931827	-0.402	-1.54246	0.143317	0.295277	-5.89918	-0.0552367	-0.402	-0.914334	0.374676	0.592075	-6.34531	-0.0383597	-0.402	-0.634968	0.534797	0.712023	-7.05982	0.0423924	-0.402	0.701722	0.493352	0.686731	-6.7606	-0.0176166	-0.402	-0.291607	0.774489	0.857543	-7.14723	0.0203295
SCP2	0.470892	-0.385344	7.55592	1.49261e-06	5.55298e-05	5.24256	0.517167	-0.385344	8.29846	4.62326e-07	3.99488e-05	6.64812	0.0605059	-0.385344	0.970876	0.346655	0.534463	-6.44333	0.69756	-0.385344	11.193	8.68864e-09	1.35763e-06	10.5823	0.00869409	-0.385344	0.139505	0.890864	0.946513	-6.7629	0.0462755	-0.385344	0.742536	0.46897	0.662548	-6.98366	-0.410386	-0.385344	-6.58504	7.70322e-06	0.000239117	3.77201	0.226668	-0.385344	3.6371	0.00235231	0.0113848	-2.14968	-0.462198
CPT2	0.0420884	-0.361565	0.813942	0.42812	0.649552	-6.96906	-0.0346143	-0.361565	-0.669403	0.513179	0.713143	-6.70681	-0.0799941	-0.361565	-1.547	0.142223	0.299177	-5.75336	-0.233909	-0.361565	-4.52353	0.000381854	0.00363817	-0.218925	-0.133573	-0.361565	-2.58316	0.0204971	0.092995	-3.86765	-0.0767027	-0.361565	-1.48334	0.158216	0.337116	-6.18122	-0.122082	-0.361565	-2.36094	0.0318388	0.1162	-4.50748	-0.275997	-0.361565	-5.33748	7.66158e-05	0.00078082	1.30397	-0.175662
CZIB	-0.0304015	-0.690904	-0.468243	0.646188	0.806403	-7.19752	-0.0111284	-0.690904	-0.171399	0.866148	0.936383	-6.92435	-0.147308	-0.690904	-2.26883	0.0380974	0.120405	-4.58744	-0.0813671	-0.690904	-1.25321	0.228875	0.402686	-6.27776	-0.0523976	-0.690904	-0.807026	0.431974	0.643549	-6.43788	0.0192731	-0.690904	0.296843	0.770564	0.876947	-7.22419	-0.116907	-0.690904	-1.80059	0.0914388	0.23919	-5.46373	-0.0509656	-0.690904	-0.784969	0.444414	0.591828	-6.87222	-0.0219961
MAGOH	-0.235915	-0.800809	-3.22019	0.00558135	0.0363983	-3.1173	-0.20454	-0.800809	-2.79193	0.0134481	0.0650418	-3.62064	-0.00926267	-0.800809	-0.126434	0.901029	0.946586	-6.91734	0.00770122	-0.800809	0.10512	0.917641	0.952563	-7.06232	0.0142928	-0.800809	0.195093	0.847878	0.923189	-6.75314	0.0313748	-0.800809	0.428259	0.674409	0.814661	-7.17412	0.226652	-0.800809	3.09375	0.00724635	0.0404188	-3.09486	0.243616	-0.800809	3.32531	0.00448993	0.018839	-2.78922	0.250207
NDC1	-0.41228	0.368811	-5.68747	3.93757e-05	0.000786959	1.88199	0.00158816	0.368811	0.0219088	0.982803	0.992311	-6.93959	-0.350462	0.368811	-4.83467	0.000204821	0.00267248	0.522897	-0.14149	0.368811	-1.95187	0.0694357	0.17876	-5.27016	-0.131763	0.368811	-1.81769	0.0886744	0.241959	-5.20198	0.413868	0.368811	5.70938	3.7789e-05	0.000637194	1.9597	0.0618186	0.368811	0.852796	0.406878	0.61549	-6.64129	0.27079	0.368811	3.73559	0.00191816	0.00966837	-1.94667	0.280518
YIPF1	-0.00699478	-0.489309	-0.102092	0.920005	0.963243	-7.30742	0.144348	-0.489309	2.10682	0.0519662	0.165262	-4.88508	-0.0562675	-0.489309	-0.821249	0.424072	0.60886	-6.57764	-0.012351	-0.489309	-0.180268	0.8593	0.919256	-7.051	-0.0563887	-0.489309	-0.823018	0.423095	0.636223	-6.42475	0.151343	-0.489309	2.20891	0.0427675	0.139998	-5.02658	-0.0492727	-0.489309	-0.719157	0.482846	0.67823	-6.74794	-0.00535618	-0.489309	-0.0781758	0.938698	0.963106	-7.1889	-0.0493939
IFT25	-0.168427	-0.299991	-2.00764	0.0626124	0.195772	-5.41619	0.27468	-0.299991	3.27417	0.00499148	0.0323178	-2.66177	0.0178818	-0.299991	0.21315	0.834014	0.903226	-6.90184	-0.00695501	-0.299991	-0.0829033	0.935	0.962955	-7.06453	0.145097	-0.299991	1.72954	0.103756	0.267941	-5.33804	0.443107	-0.299991	5.28181	8.52969e-05	0.00123407	1.12797	0.186309	-0.299991	2.22079	0.0418014	0.141482	-4.75961	0.161472	-0.299991	1.92474	0.0729931	0.157679	-5.43567	0.313524
LRRC42	-0.0382949	-0.648931	-0.537972	0.598308	0.775102	-7.16092	-0.0443165	-0.648931	-0.622563	0.542707	0.735258	-6.73789	-0.158366	-0.648931	-2.22474	0.0414848	0.128242	-4.66585	-0.155294	-0.648931	-2.18159	0.0450691	0.130853	-4.8783	-0.100189	-0.648931	-1.40746	0.17921	0.379447	-5.79438	-0.00602155	-0.648931	-0.0845915	0.933679	0.968128	-7.26696	-0.120071	-0.648931	-1.68677	0.111852	0.274916	-5.6385	-0.116999	-0.648931	-1.64362	0.120568	0.228041	-5.87484	-0.0618937
TMEM59	-0.386573	-0.61134	-4.82392	0.00020924	0.00295431	0.176783	-0.374162	-0.61134	-4.66904	0.000284994	0.0039855	0.180335	-0.0840818	-0.61134	-1.04923	0.310306	0.497875	-6.36509	-0.382749	-0.61134	-4.7762	0.000230078	0.00248277	0.291876	-0.219359	-0.61134	-2.73731	0.0150245	0.0751805	-3.57426	0.0124116	-0.61134	0.154881	0.878933	0.93715	-7.25805	0.302491	-0.61134	3.77469	0.00176905	0.0146714	-1.70812	0.00382466	-0.61134	0.0477267	0.962549	0.978507	-7.19093	0.167214
TCEANC2	0.111375	-0.0236062	2.33856	0.0332639	0.128352	-4.83428	0.0374497	-0.0236062	0.786338	0.443636	0.655607	-6.62003	-0.0694969	-0.0236062	-1.45924	0.164652	0.328947	-5.8745	-0.249955	-0.0236062	-5.24834	9.10002e-05	0.00122198	1.23015	0.00928144	-0.0236062	0.194884	0.848039	0.923208	-6.75318	-0.0739252	-0.0236062	-1.55222	0.140973	0.312459	-6.08493	-0.180872	-0.0236062	-3.7978	0.00168648	0.014117	-1.66066	-0.36133	-0.0236062	-7.5869	1.41938e-06	3.32011e-05	5.37924	-0.102093
MRPL37	-0.158281	-0.641212	-2.14336	0.048482	0.166861	-5.18323	0.00906853	-0.641212	0.122802	0.903857	0.954777	-6.93189	-0.128132	-0.641212	-1.7351	0.102744	0.24033	-5.47685	-0.0550751	-0.641212	-0.7458	0.467052	0.640611	-6.77929	0.0286897	-0.641212	0.388501	0.702979	0.835772	-6.69417	0.16735	-0.641212	2.26617	0.0382946	0.130126	-4.92433	0.0301494	-0.641212	0.408268	0.688713	0.82967	-6.92907	0.103206	-0.641212	1.39756	0.18211	0.310511	-6.21875	0.186971
SSBP3	-0.469685	-0.128433	-6.38498	1.09761e-05	0.000277816	3.19207	-0.258023	-0.128433	-3.50761	0.00307679	0.0225758	-2.18745	-0.310015	-0.128433	-4.2144	0.0007156	0.0068233	-0.729565	-0.0135224	-0.128433	-0.183826	0.856556	0.917492	-7.05031	-0.516332	-0.128433	-7.01912	3.64091e-06	0.000313588	4.64937	0.211662	-0.128433	2.87737	0.0112988	0.0550795	-3.76503	0.15967	-0.128433	2.17058	0.0460287	0.150463	-4.84806	0.456162	-0.128433	6.20115	1.52704e-05	0.000215607	2.94982	-0.0466476
ACOT11	0.317421	0.252216	2.06558	0.0561744	0.182711	-5.3178	0.250401	0.252216	1.62945	0.123555	0.293998	-5.64858	0.222119	0.252216	1.44541	0.168441	0.33344	-5.89311	0.0582105	0.252216	0.378798	0.710024	0.827032	-6.99265	0.297142	0.252216	1.93361	0.0718121	0.212624	-5.01654	-0.0670199	0.252216	-0.436124	0.668816	0.810114	-7.17056	-0.0953019	0.252216	-0.620165	0.544243	0.726049	-6.81597	-0.25921	0.252216	-1.68678	0.11185	0.215659	-5.81043	-0.0202791
TTC4	-0.0565449	-0.485336	-0.99376	0.335742	0.560239	-6.80552	-0.0383856	-0.485336	-0.674617	0.509949	0.711271	-6.70322	-0.200951	-0.485336	-3.53166	0.00292714	0.019153	-2.12604	-0.182712	-0.485336	-3.21111	0.00568709	0.0287101	-2.90602	-0.0504209	-0.485336	-0.886132	0.389213	0.606057	-6.37065	0.0181593	-0.485336	0.319144	0.753918	0.867042	-7.21695	-0.144406	-0.485336	-2.5379	0.0224377	0.0904844	-4.17921	-0.126167	-0.485336	-2.21735	0.0420792	0.104498	-4.93509	0.00612402
DHCR24	-0.108616	0.981243	-0.759006	0.459342	0.675161	-7.0131	-0.11193	0.981243	-0.782166	0.446011	0.657654	-6.62334	0.2243	0.981243	1.56741	0.137392	0.292108	-5.72444	0.0298415	0.981243	0.208532	0.837554	0.904868	-7.0452	0.0856283	0.981243	0.59837	0.558317	0.738903	-6.58708	-0.00331432	0.981243	-0.0231604	0.981821	0.991994	-7.27047	0.332916	0.981243	2.32641	0.0340621	0.121985	-4.57028	0.138457	0.981243	0.967538	0.348268	0.498577	-6.71097	0.194244
USP24	-0.239443	-0.168136	-3.19485	0.00588147	0.0378081	-3.16875	-0.141255	-0.168136	-1.88475	0.078534	0.217987	-5.25542	-0.124457	-0.168136	-1.66061	0.117069	0.261818	-5.58898	-0.174596	-0.168136	-2.3296	0.0338509	0.1063	-4.61378	-0.13717	-0.168136	-1.83024	0.0866917	0.23854	-5.18224	0.0981875	-0.168136	1.3101	0.209422	0.404034	-6.40859	0.114986	-0.168136	1.53424	0.145314	0.326796	-5.86021	0.0648475	-0.168136	0.865251	0.400217	0.550052	-6.80506	0.102273
ENSG00000260971	-0.0458993	1.40996	-0.570104	0.576854	0.759909	-7.14242	-0.000277481	1.40996	-0.00344652	0.997294	0.998829	-6.93983	-0.0580916	1.40996	-0.721541	0.481419	0.6564	-6.65572	-0.239449	1.40996	-2.97414	0.00926767	0.041233	-3.38135	-0.0391477	1.40996	-0.486245	0.63366	0.789062	-6.64979	0.0456218	1.40996	0.566658	0.579136	0.746879	-7.10233	-0.0121923	1.40996	-0.151437	0.881602	0.940167	-7.00455	-0.19355	1.40996	-2.40404	0.0292549	0.0799157	-4.5968	0.00675158
PLPP3	0.101166	1.049	0.711811	0.487256	0.695507	-7.04864	-0.475989	1.049	-3.34908	0.00427414	0.0288417	-2.51005	-0.540079	1.049	-3.80001	0.00167876	0.0127172	-1.5772	-1.14202	1.049	-8.03527	6.94886e-07	3.40641e-05	6.18076	0.50606	1.049	3.56066	0.00275628	0.0234142	-1.93679	-0.577156	1.049	-4.06089	0.000980265	0.00848429	-1.34703	-0.641245	1.049	-4.51183	0.000390985	0.00477784	-0.199496	-1.24318	1.049	-8.74708	2.35335e-07	8.06501e-06	7.21385	0.404894
PRKAA2	0.479464	0.36558	6.71628	6.12486e-06	0.000175925	3.7913	-0.155243	0.36558	-2.17463	0.0456737	0.15103	-4.76743	-0.11688	0.36558	-1.63724	0.121905	0.269192	-5.62346	-0.0992368	0.36558	-1.3901	0.184322	0.350199	-6.10616	0.191396	0.36558	2.68106	0.0168349	0.0814902	-3.68203	-0.634708	0.36558	-8.89091	1.90477e-07	9.00083e-06	7.38381	-0.596345	0.36558	-8.35352	4.24999e-07	2.72162e-05	6.70238	-0.578701	0.36558	-8.10638	6.21922e-07	1.7149e-05	6.22238	-0.288068
DAB1	-0.0235168	1.57485	-0.123484	0.903326	0.955454	-7.30487	-0.546624	1.57485	-2.87026	0.0114641	0.0580837	-3.4676	-0.263024	1.57485	-1.38111	0.187015	0.357891	-5.97784	-0.750771	1.57485	-3.94221	0.00125155	0.0089926	-1.40914	-0.535567	1.57485	-2.8122	0.0129048	0.0682314	-3.42968	-0.523107	1.57485	-2.74677	0.0147392	0.066665	-4.02134	-0.239507	1.57485	-1.25762	0.227318	0.432107	-6.2216	-0.727254	1.57485	-3.81873	0.00161504	0.0084381	-1.77514	-0.51205
OMA1	0.0740177	-0.23315	1.03727	0.315668	0.540793	-6.76163	-0.0404029	-0.23315	-0.5662	0.579439	0.761517	-6.77244	-0.067965	-0.23315	-0.95245	0.355621	0.5426	-6.46095	-0.112514	-0.23315	-1.57675	0.135228	0.283242	-5.85041	0.0847185	-0.23315	1.18723	0.253178	0.468867	-6.06457	-0.114421	-0.23315	-1.60347	0.129197	0.294341	-6.01122	-0.141983	-0.23315	-1.98972	0.0647355	0.189611	-5.15743	-0.186531	-0.23315	-2.61402	0.019267	0.0581932	-4.20203	0.0107009
MYSM1	0.0111384	-0.408131	0.106524	0.916546	0.96202	-7.30693	0.0960898	-0.408131	0.918973	0.37232	0.591462	-6.50615	0.130897	-0.408131	1.25186	0.229356	0.409543	-6.13895	-0.0805157	-0.408131	-0.770027	0.452968	0.628644	-6.76058	0.076119	-0.408131	0.727979	0.477581	0.679798	-6.49928	0.0849514	-0.408131	0.812449	0.42895	0.628243	-6.92824	0.119758	-0.408131	1.14533	0.269609	0.482226	-6.3518	-0.0916541	-0.408131	-0.876551	0.394237	0.544049	-6.79513	0.0649806
JUN	-0.263294	1.50605	-1.32751	0.203738	0.416723	-6.42857	0.469328	1.50605	2.36632	0.0315046	0.116457	-4.42471	0.00218937	1.50605	0.0110387	0.991335	0.99661	-6.92571	0.0520691	1.50605	0.262529	0.796403	0.879916	-7.0318	0.185923	1.50605	0.937411	0.363058	0.58116	-6.32405	0.732622	1.50605	3.69384	0.00209142	0.0153088	-2.10555	0.265483	1.50605	1.33855	0.200199	0.39975	-6.12167	0.315363	1.50605	1.59004	0.132199	0.244283	-5.95318	0.449217
FGGY	0.0737752	0.67965	0.882174	0.391283	0.616321	-6.91046	0.162219	0.67965	1.93975	0.0710055	0.203864	-5.16597	0.225835	0.67965	2.70044	0.0161885	0.0654634	-3.78458	-0.14886	0.67965	-1.78001	0.0948669	0.224124	-5.54609	0.0127673	0.67965	0.152667	0.880649	0.94211	-6.76088	0.0884437	0.67965	1.05757	0.306604	0.51169	-6.69862	0.152059	0.67965	1.81827	0.088582	0.234464	-5.43592	-0.222635	0.67965	-2.66218	0.0174879	0.0539993	-4.10966	-0.0610078
HOOK1	0.506004	0.0743412	4.26004	0.000651899	0.00711986	-0.974862	-0.230609	0.0743412	-1.94149	0.0707777	0.203375	-5.16311	-0.469131	0.0743412	-3.94961	0.00123261	0.0102447	-1.27084	-0.459179	0.0743412	-3.86582	0.00146527	0.0102089	-1.56632	0.351259	0.0743412	2.95725	0.00959453	0.056279	-3.14636	-0.736613	0.0743412	-6.20153	1.52599e-05	0.000314844	2.88823	-0.975135	0.0743412	-8.20965	5.29968e-07	3.20862e-05	6.47987	-0.965183	0.0743412	-8.12586	6.03367e-07	1.68714e-05	6.25331	-0.154745
NFIA	-0.309168	2.02043	-1.42985	0.172791	0.375901	-6.29552	-0.799097	2.02043	-3.69568	0.00208343	0.0172063	-1.80298	0.0157711	2.02043	0.0729384	0.942797	0.970029	-6.92296	0.0855867	2.02043	0.395824	0.69768	0.818819	-6.98574	-0.0347435	2.02043	-0.160683	0.874438	0.938677	-6.75956	-0.489929	2.02043	-2.26584	0.0383191	0.130163	-4.92492	0.324939	2.02043	1.50279	0.153179	0.338444	-5.90405	0.394754	2.02043	1.82567	0.0874091	0.180216	-5.59556	0.274424
TM2D1	0.0190516	-0.633878	0.362855	0.721659	0.852822	-7.24343	-0.0800808	-0.633878	-1.52521	0.147536	0.330235	-5.79766	0.0701743	-0.633878	1.33653	0.200842	0.375685	-6.03482	0.108513	-0.633878	2.06672	0.0560534	0.153838	-5.0773	0.157484	-0.633878	2.99944	0.00879862	0.0533978	-3.06323	-0.0991324	-0.633878	-1.88807	0.0780604	0.2102	-5.57255	0.0511227	-0.633878	0.973679	0.345306	0.557542	-6.53072	0.089461	-0.633878	1.70387	0.108552	0.21113	-5.78461	0.138433
PATJ	-0.11826	0.681355	-0.749356	0.464968	0.679761	-7.02054	-0.451983	0.681355	-2.864	0.0116116	0.0586164	-3.47989	-0.619719	0.681355	-3.92685	0.00129184	0.0106165	-1.31744	-0.597924	0.681355	-3.78875	0.00171834	0.0114092	-1.7249	0.210556	0.681355	1.33419	0.201591	0.406967	-5.88833	-0.333723	0.681355	-2.11464	0.0512021	0.15828	-5.19196	-0.501458	0.681355	-3.17749	0.00609629	0.0358986	-2.92655	-0.479664	0.681355	-3.03939	0.00810472	0.0296717	-3.36763	0.328817
KANK4	0.254854	1.34386	1.07707	0.298077	0.523321	-6.72004	0.175305	1.34386	0.740884	0.469943	0.678735	-6.6553	1.58586	1.34386	6.70226	6.27607e-06	0.000216321	4.03393	0.17761	1.34386	0.750624	0.464227	0.63823	-6.77561	0.0675565	1.34386	0.285511	0.779068	0.883567	-6.73039	-0.0795484	1.34386	-0.336191	0.741277	0.85955	-7.21107	1.33101	1.34386	5.62518	4.42755e-05	0.00088999	1.99954	-0.0772437	1.34386	-0.326451	0.74849	0.838856	-7.1359	-0.187297
USP1	-1.23104	0.675724	-11.0847	9.93265e-09	8.81824e-07	10.3768	-0.398725	0.675724	-3.59025	0.00259223	0.0199608	-2.01868	-0.852696	0.675724	-7.67797	1.22517e-06	6.67802e-05	5.67686	-0.601956	0.675724	-5.42022	6.53647e-05	0.000952748	1.56558	-0.546176	0.675724	-4.91796	0.000173673	0.00353123	0.798522	0.832316	0.675724	7.49446	1.64987e-06	5.41592e-05	5.17048	0.378344	0.675724	3.40674	0.00379262	0.0254121	-2.4617	0.629084	0.675724	5.66449	4.11143e-05	0.000487671	1.9384	0.684864
DOCK7	-0.0392831	-0.168917	-0.642526	0.530009	0.727198	-7.09695	-0.0560601	-0.168917	-0.916936	0.373353	0.592301	-6.50802	-0.129885	-0.168917	-2.12444	0.0502585	0.14754	-4.84126	-0.0572572	-0.168917	-0.936516	0.363504	0.547123	-6.61725	-0.203797	-0.168917	-3.33337	0.00441558	0.0329492	-2.39656	-0.016777	-0.168917	-0.27441	0.787427	0.887691	-7.23094	-0.0906022	-0.168917	-1.48192	0.158592	0.345453	-5.93276	-0.0179741	-0.168917	-0.29399	0.772702	0.856374	-7.1465	-0.164514
ATG4C	-0.0434814	0.0311974	-0.72138	0.481516	0.691185	-7.04161	0.119933	0.0311974	1.98976	0.0647308	0.191728	-5.0833	-0.107564	0.0311974	-1.78455	0.0941013	0.225608	-5.40058	-0.27383	0.0311974	-4.54299	0.000367163	0.00352976	-0.17942	-0.0432244	0.0311974	-0.717117	0.484068	0.684706	-6.50725	0.163415	0.0311974	2.71114	0.015842	0.0704832	-4.0906	-0.0640828	0.0311974	-1.06317	0.30414	0.517463	-6.44056	-0.230348	0.0311974	-3.82161	0.00160546	0.00840305	-1.7692	0.000256991
ALG6	0.142304	-0.238961	1.87671	0.0796921	0.22984	-5.63241	0.116861	-0.238961	1.54118	0.143626	0.325311	-5.77529	-0.0609164	-0.238961	-0.803372	0.43402	0.61837	-6.59233	-0.0714843	-0.238961	-0.942742	0.36041	0.544494	-6.6114	0.0969408	-0.238961	1.27846	0.220072	0.42905	-5.95711	-0.0254423	-0.238961	-0.335536	0.741761	0.859761	-7.2113	-0.20322	-0.238961	-2.68009	0.0168678	0.0739799	-3.90858	-0.213788	-0.238961	-2.81946	0.0127155	0.0421895	-3.80394	-0.0453628
ITGB3BP	-0.7686	0.455727	-3.05365	0.00787045	0.0473479	-3.45397	-0.0203353	0.455727	-0.0807921	0.936651	0.968862	-6.9364	-0.660451	0.455727	-2.62397	0.0188859	0.0731166	-3.93091	-0.212548	0.455727	-0.84445	0.411381	0.592331	-6.69965	-0.333942	0.455727	-1.32675	0.203984	0.409892	-5.89764	0.748265	0.455727	2.97285	0.00929221	0.0477402	-3.5754	0.10815	0.455727	0.429678	0.673399	0.820123	-6.9197	0.556053	0.455727	2.20919	0.0427444	0.105724	-4.94956	0.434658
EFCAB7	0.0078738	-0.0229469	0.100495	0.921252	0.96387	-7.30759	0.0725551	-0.0229469	0.926032	0.368755	0.587674	-6.49964	-0.000499575	-0.0229469	-0.00637615	0.994995	0.99789	-6.92575	0.0436278	-0.0229469	0.556829	0.585669	0.735949	-6.90586	-0.0685131	-0.0229469	-0.874443	0.395348	0.611144	-6.38094	0.0646813	-0.0229469	0.825538	0.421707	0.621555	-6.91735	-0.00837338	-0.0229469	-0.106871	0.916275	0.956578	-7.01063	0.035754	-0.0229469	0.456334	0.654538	0.768205	-7.0826	-0.0763869
PGM1	0.239733	-0.046242	2.75909	0.0143756	0.0719946	-4.03796	-0.2203	-0.046242	-2.53543	0.0225483	0.093142	-4.1115	0.00644796	-0.046242	0.0742096	0.941802	0.969346	-6.92287	-0.0113113	-0.046242	-0.130182	0.898112	0.940822	-7.05921	0.164485	-0.046242	1.89305	0.0773534	0.221693	-5.08223	-0.460033	-0.046242	-5.29452	8.32284e-05	0.00121003	1.15301	-0.233286	-0.046242	-2.68488	0.0167053	0.0734916	-3.89936	-0.251045	-0.046242	-2.88927	0.0110272	0.0378857	-3.66644	-0.0752488
ROR1	0.263256	1.44609	2.23359	0.0407833	0.14893	-5.02385	-0.480541	1.44609	-4.07714	0.000948082	0.00949622	-1.02166	-0.339178	1.44609	-2.87775	0.0112901	0.050155	-3.43999	-0.353178	1.44609	-2.99653	0.00885124	0.0396968	-3.33681	-0.413456	1.44609	-3.50796	0.0030746	0.0253563	-2.04367	-0.743796	1.44609	-6.31072	1.25352e-05	0.000272038	3.08984	-0.602433	1.44609	-5.11133	0.000118781	0.00193601	1.00122	-0.616434	1.44609	-5.23012	9.42698e-05	0.00092293	1.0929	-0.676712
CACHD1	0.188851	1.06625	1.34587	0.197881	0.408901	-6.40527	0.37459	1.06625	2.66956	0.0172299	0.0770383	-3.85694	0.163414	1.06625	1.16459	0.261959	0.445558	-6.24043	0.194575	1.06625	1.38666	0.185348	0.351528	-6.11064	0.075192	1.06625	0.535864	0.599729	0.769283	-6.62358	0.185739	1.06625	1.32369	0.204975	0.398467	-6.39156	-0.0254365	1.06625	-0.181276	0.858522	0.92891	-6.99932	0.00572415	1.06625	0.0407938	0.967986	0.982342	-7.19126	-0.113659
RAVER2	-0.371579	0.116578	-4.87847	0.000187783	0.0027068	0.28685	-0.324783	0.116578	-4.26408	0.000646541	0.00721602	-0.639856	-0.478003	0.116578	-6.27571	1.3349e-05	0.000353929	3.27328	-0.627004	0.116578	-8.23195	5.12054e-07	2.83055e-05	6.49	-0.535073	0.116578	-7.02499	3.6048e-06	0.000312923	4.65926	0.046796	0.116578	0.614386	0.547956	0.721982	-7.07312	-0.106424	0.116578	-1.39724	0.182206	0.376213	-6.04612	-0.255425	0.116578	-3.35348	0.00423529	0.0180616	-2.73172	-0.163494
JAK1	0.145308	-0.325128	1.98397	0.0654306	0.20221	-5.45593	0.327946	-0.325128	4.47763	0.00041896	0.00528503	-0.205927	0.52876	-0.325128	7.21944	2.59865e-06	0.000114487	4.92151	0.432465	-0.325128	5.90468	2.62649e-05	0.000472083	2.49117	0.290082	-0.325128	3.96065	0.00120488	0.0132102	-1.12347	0.182638	-0.325128	2.49365	0.0245035	0.0953376	-4.50595	0.383451	-0.325128	5.23547	9.32983e-05	0.00160779	1.24527	0.287157	-0.325128	3.92071	0.00130831	0.00719819	-1.56466	0.144774
AK4	0.212777	0.516437	1.76903	0.0967412	0.259774	-5.80336	-0.410964	0.516437	-3.41677	0.0037146	0.0260378	-2.37253	-0.197424	0.516437	-1.64139	0.121035	0.268029	-5.61737	-0.163651	0.516437	-1.3606	0.193278	0.360422	-6.14432	-0.168227	0.516437	-1.39865	0.181791	0.383007	-5.80589	-0.623741	0.516437	-5.1858	0.000102738	0.00143394	0.93823	-0.410201	0.516437	-3.41042	0.00376382	0.0252914	-2.45421	-0.376428	0.516437	-3.12963	0.00672949	0.0255485	-3.18622	-0.381004
DNAJC6	0.40774	0.785839	4.46668	0.00042834	0.00518565	-0.550299	-0.0850035	0.785839	-0.931189	0.366166	0.585137	-6.49486	0.41524	0.785839	4.54884	0.000362857	0.00408092	-0.0506794	-0.0515264	0.785839	-0.564457	0.580596	0.731692	-6.90143	0.158863	0.785839	1.7403	0.101802	0.264561	-5.32167	-0.492744	0.785839	-5.39787	6.82243e-05	0.00103969	1.35591	0.00749984	0.785839	0.0821586	0.935582	0.966339	-7.0131	-0.459267	0.785839	-5.03114	0.000138974	0.00124229	0.698267	-0.248877
LEPROT	0.170714	-0.51562	2.35622	0.0321344	0.125194	-4.80198	0.0120384	-0.51562	0.166155	0.870203	0.938018	-6.92528	0.435369	-0.51562	6.00904	2.16709e-05	0.000510469	2.78473	0.205929	-0.51562	2.84226	0.0121381	0.050442	-3.64186	0.288256	-0.51562	3.97855	0.00116124	0.0129113	-1.08707	-0.158675	-0.51562	-2.19006	0.0443433	0.143791	-5.05995	0.264655	-0.51562	3.65282	0.00227695	0.017511	-1.95832	0.035215	-0.51562	0.486043	0.633799	0.751467	-7.06799	0.117542
LEPR	-0.00182465	0.876311	-0.0192824	0.984864	0.994038	-7.31275	-0.00507278	0.876311	-0.0536078	0.957939	0.978991	-6.93832	-0.312711	0.876311	-3.30465	0.00468623	0.0268285	-2.58755	-0.306178	0.876311	-3.23561	0.00540612	0.0276777	-2.85645	-0.0713298	0.876311	-0.753794	0.462376	0.667888	-6.47987	-0.00324813	0.876311	-0.0343253	0.97306	0.988147	-7.27013	-0.310886	0.876311	-3.28537	0.00487713	0.0306133	-2.70848	-0.304353	0.876311	-3.21633	0.00562608	0.022312	-3.01088	-0.0695051
SGIP1	0.702735	1.99447	4.37266	0.000518297	0.00594317	-0.743181	-0.318305	1.99447	-1.9806	0.0658407	0.193817	-5.09853	0.535404	1.99447	3.33147	0.00443299	0.0258845	-2.53324	-0.586439	1.99447	-3.64903	0.0022949	0.0144041	-2.01216	-0.0349898	1.99447	-0.217719	0.830515	0.913269	-6.74825	-1.02104	1.99447	-6.35326	1.16157e-05	0.000257812	3.16795	-0.167331	1.99447	-1.04119	0.313903	0.527175	-6.46334	-1.28917	1.99447	-8.02168	7.09826e-07	1.89919e-05	6.08736	-0.737725
DNAI4	0.0253888	0.803631	0.341142	0.73762	0.861574	-7.25147	0.214438	0.803631	2.88133	0.0112077	0.0571329	-3.44587	-0.0662551	0.803631	-0.890249	0.387068	0.573385	-6.51821	0.266213	0.803631	3.57702	0.00266433	0.0161194	-2.15997	0.228713	0.803631	3.07314	0.00756075	0.0479981	-2.91732	0.189049	0.803631	2.54019	0.0223354	0.0893644	-4.41823	-0.0916439	0.803631	-1.23139	0.236703	0.442663	-6.25292	0.240824	0.803631	3.23588	0.00540308	0.0216105	-2.9712	0.203324
MIER1	0.268234	-0.267577	1.5728	0.136139	0.321473	-6.09722	0.76004	-0.267577	4.45653	0.000437232	0.00545679	-0.248674	0.0612381	-0.267577	0.359072	0.724431	0.831662	-6.85804	0.122244	-0.267577	0.71678	0.48427	0.653798	-6.80097	1.06233	-0.267577	6.22904	1.45201e-05	0.000723744	3.2733	0.491806	-0.267577	2.88372	0.011153	0.0545502	-3.75245	-0.206996	-0.267577	-1.21373	0.24319	0.450318	-6.27369	-0.145991	-0.267577	-0.856022	0.405146	0.554663	-6.81308	0.7941
SLC35D1	0.0728796	0.565356	0.606533	0.553023	0.74305	-7.12019	0.38872	0.565356	3.23508	0.00541203	0.0341821	-2.74073	-0.0556361	0.565356	-0.463025	0.64984	0.78397	-6.81346	0.177193	0.565356	1.47467	0.160508	0.31958	-5.99326	0.0662116	0.565356	0.551039	0.589535	0.761356	-6.61507	0.315841	0.565356	2.62855	0.0187129	0.0791111	-4.24989	-0.128516	0.565356	-1.06956	0.301343	0.514582	-6.43386	0.104314	0.565356	0.868138	0.398684	0.548893	-6.80253	-0.00666803
SERBP1	-0.194975	-0.685128	-2.72949	0.0152645	0.075193	-4.09564	-0.0207347	-0.685128	-0.290269	0.775494	0.891107	-6.8955	-0.0981231	-0.685128	-1.37364	0.189276	0.360681	-5.98749	0.302068	-0.685128	4.22871	0.000694978	0.00577695	-0.820687	-0.0447164	-0.685128	-0.625992	0.540514	0.726575	-6.56973	0.174241	-0.685128	2.43923	0.0272936	0.102649	-4.60769	0.0968523	-0.685128	1.35585	0.194752	0.392349	-6.09966	0.497044	-0.685128	6.9582	4.03844e-06	7.45298e-05	4.30991	0.150259
GADD45A	-0.383346	0.946333	-2.75738	0.0144256	0.0721835	-4.04131	-0.647928	0.946333	-4.6605	0.000289916	0.00402551	0.163153	0.29763	0.946333	2.14083	0.0487167	0.144097	-4.8129	-0.873647	0.946333	-6.28408	1.31496e-05	0.000279709	3.1943	-0.409554	0.946333	-2.94589	0.00982047	0.0570061	-3.16867	-0.264582	0.946333	-1.90312	0.0759439	0.206493	-5.54807	0.680976	0.946333	4.89821	0.000180588	0.00265868	0.578292	-0.490301	0.946333	-3.5267	0.00295741	0.0136234	-2.37683	-0.0262083
GNG12	0.182398	0.0700212	2.49515	0.0244309	0.104263	-4.54407	0.799467	0.0700212	10.9365	1.19493e-08	3.11185e-06	10.2693	0.679214	0.0700212	9.29144	1.07015e-07	1.39345e-05	8.11024	1.55186	0.0700212	21.229	8.48137e-13	4.96966e-09	19.2908	0.42128	0.0700212	5.76298	3.41805e-05	0.00125469	2.41962	0.617069	0.0700212	8.44131	3.71909e-07	1.57913e-05	6.69851	0.496816	0.0700212	6.79629	5.33197e-06	0.000185478	4.14492	1.36946	0.0700212	18.7338	5.40799e-12	1.26001e-08	17.7716	0.238882
GNG12-AS1	0.202331	0.608255	1.08136	0.296226	0.521712	-6.71548	0.118483	0.608255	0.633233	0.5359	0.730341	-6.73099	-0.139721	0.608255	-0.74674	0.466501	0.644136	-6.63688	0.043207	0.608255	0.230921	0.820425	0.895294	-7.04002	-0.234024	0.608255	-1.25075	0.229749	0.440858	-5.99044	-0.0838485	0.608255	-0.44813	0.660317	0.803737	-7.16501	-0.342052	0.608255	-1.8281	0.0870268	0.232157	-5.42036	-0.159124	0.608255	-0.850442	0.408145	0.5574	-6.8179	-0.436355
WLS	0.16509	0.703075	0.950461	0.356599	0.582436	-6.84756	0.646901	0.703075	3.72435	0.00196332	0.0164344	-1.74427	0.80242	0.703075	4.61972	0.000314633	0.00367128	0.0922043	1.4108	0.703075	8.12228	6.06738e-07	3.11858e-05	6.31818	0.344689	0.703075	1.98445	0.0653724	0.199505	-4.93303	0.48181	0.703075	2.77389	0.0139501	0.0642361	-3.96843	0.63733	0.703075	3.66926	0.00220069	0.0171134	-1.92459	1.24571	0.703075	7.17181	2.8142e-06	5.6472e-05	4.67933	0.179598
LRRC7	-0.168009	2.81285	-0.491617	0.629943	0.796021	-7.1858	-0.421687	2.81285	-1.23392	0.235787	0.44596	-6.17416	-0.440542	2.81285	-1.28909	0.216449	0.395522	-6.09384	-0.519823	2.81285	-1.52108	0.148564	0.302839	-5.92919	0.77138	2.81285	2.25717	0.0389675	0.141481	-4.46474	-0.253678	2.81285	-0.742298	0.46911	0.662589	-6.98385	-0.272533	2.81285	-0.797469	0.437337	0.642894	-6.68747	-0.351814	2.81285	-1.02946	0.319208	0.467384	-6.6495	0.939389
LRRC40	-0.0170671	-0.429271	-0.257728	0.800039	0.898223	-7.2778	0.015731	-0.429271	0.237552	0.815369	0.91107	-6.91012	-0.0626179	-0.429271	-0.945586	0.359002	0.546591	-6.46744	-0.1601	-0.429271	-2.41765	0.0284808	0.0945247	-4.45251	0.00293318	-0.429271	0.0442936	0.965241	0.984483	-6.7721	0.0327981	-0.429271	0.495281	0.627414	0.781783	-7.14177	-0.0455508	-0.429271	-0.687858	0.501801	0.692246	-6.77047	-0.143033	-0.429271	-2.15992	0.0469754	0.113694	-5.03639	0.0200003
SRSF11	-0.0967216	-1.06938	-1.57267	0.136171	0.321473	-6.09742	-0.11294	-1.06938	-1.83636	0.0857396	0.231517	-5.33279	-0.122771	-1.06938	-1.99622	0.0639585	0.174188	-5.05902	0.0162578	-1.06938	0.264348	0.795027	0.87937	-7.0313	-0.000598101	-1.06938	-0.00972494	0.992366	0.996421	-6.77308	-0.0162179	-1.06938	-0.263698	0.795518	0.891951	-7.23398	-0.0260492	-1.06938	-0.423552	0.677766	0.822996	-6.92243	0.112979	-1.06938	1.83701	0.0856392	0.177913	-5.57752	0.0961235
ANKRD13C	0.00550597	-0.315835	0.0824353	0.935366	0.970525	-7.30934	0.0684981	-0.315835	1.02555	0.320987	0.537993	-6.40321	0.0180634	-0.315835	0.270445	0.790419	0.875843	-6.88728	0.206707	-0.315835	3.09482	0.00723042	0.0342015	-3.1403	0.0437839	-0.315835	0.655533	0.521825	0.713875	-6.55035	0.0629921	-0.315835	0.943118	0.360223	0.566014	-6.81252	0.0125574	-0.315835	0.18801	0.853331	0.926286	-6.99801	0.201201	-0.315835	3.01238	0.00856759	0.0310463	-3.42168	0.038278
HHLA3	0.137101	-0.308334	1.93689	0.0713797	0.213556	-5.53412	-0.0112018	-0.308334	-0.158254	0.876319	0.940438	-6.92663	-0.0355023	-0.308334	-0.50156	0.623091	0.765971	-6.79415	-0.18461	-0.308334	-2.60809	0.0194978	0.0713823	-4.09503	0.054959	-0.308334	0.776436	0.449286	0.658568	-6.46233	-0.148302	-0.308334	-2.09515	0.0531269	0.162092	-5.22567	-0.172603	-0.308334	-2.43845	0.0273352	0.10421	-4.36495	-0.321711	-0.308334	-4.54498	0.000365687	0.00271062	-0.282307	-0.0821415
CTH	-0.0323091	0.491342	-0.111434	0.912716	0.959982	-7.30637	-0.0810663	0.491342	-0.279598	0.783517	0.894707	-6.89869	0.518519	0.491342	1.78837	0.0934604	0.224848	-5.39463	1.53546	0.491342	5.29579	8.30259e-05	0.00113401	1.32309	-0.00307918	0.491342	-0.0106201	0.991663	0.996301	-6.77307	-0.0487572	0.491342	-0.168164	0.868649	0.932122	-7.25578	0.550828	0.491342	1.89981	0.0764049	0.21292	-5.3054	1.56776	0.491342	5.40722	6.70124e-05	0.000704168	1.44038	0.0292299
ZRANB2	-0.127866	-0.919477	-2.36526	0.0315704	0.12382	-4.7854	-0.24725	-0.919477	-4.57361	0.000345198	0.0045814	-0.0118864	-0.0691378	-0.919477	-1.2789	0.219921	0.399191	-6.10628	0.0324515	-0.919477	0.600284	0.557073	0.712857	-6.87984	-0.0575055	-0.919477	-1.06373	0.303893	0.524969	-6.19942	-0.119384	-0.919477	-2.20835	0.042814	0.140111	-5.02758	0.0587286	-0.919477	1.08635	0.294082	0.507562	-6.41609	0.160318	-0.919477	2.96554	0.00943264	0.0335176	-3.51513	0.0703609
ZRANB2-DT	-0.0312485	1.14616	-0.453218	0.65673	0.812952	-7.20476	0.200595	1.14616	2.90936	0.0105834	0.0549764	-3.39075	-0.0373223	1.14616	-0.54131	0.59606	0.745728	-6.77267	-0.014973	1.14616	-0.217164	0.83094	0.901547	-7.04326	-0.00620796	1.14616	-0.0900381	0.929421	0.967019	-6.76887	0.231843	1.14616	3.36258	0.00415622	0.0261706	-2.78691	-0.00607377	1.14616	-0.0880919	0.930942	0.964171	-7.01256	0.0162755	1.14616	0.236055	0.81651	0.887056	-7.16268	0.0250406
ENSG00000286863	0.355695	1.68598	1.8498	0.0836822	0.237279	-5.67575	0.325889	1.68598	1.69479	0.110294	0.273494	-5.55161	0.0349347	1.68598	0.181678	0.858212	0.918147	-6.90838	0.0913078	1.68598	0.474848	0.641578	0.778168	-6.94981	0.355545	1.68598	1.84902	0.0838004	0.233288	-5.15257	-0.0298064	1.68598	-0.155009	0.878834	0.93715	-7.25803	-0.32076	1.68598	-1.66812	0.11555	0.281524	-5.66639	-0.264387	1.68598	-1.37495	0.188878	0.318705	-6.24824	-0.000149942
FPGT	0.380274	0.199351	6.18661	1.56778e-05	0.000372673	2.82609	0.611384	0.199351	9.9465	4.32714e-08	7.34924e-06	9.00461	0.304909	0.199351	4.96051	0.000159685	0.00221461	0.772992	0.157138	0.199351	2.55646	0.0216216	0.0771275	-4.19304	0.500491	0.199351	8.1424	5.88071e-07	9.44056e-05	6.45129	0.23111	0.199351	3.75989	0.00182407	0.0137823	-1.96911	-0.075365	0.199351	-1.2261	0.238632	0.444671	-6.25917	-0.223135	0.199351	-3.63015	0.00238646	0.0115137	-2.164	0.120217
CRYZ	0.185935	-0.1013	1.56379	0.138239	0.324459	-6.11014	-0.0111851	-0.1013	-0.0940717	0.926269	0.963514	-6.93517	-0.209173	-0.1013	-1.75923	0.0984419	0.233389	-5.4398	-0.270123	-0.1013	-2.27185	0.0378754	0.115226	-4.71802	0.155057	-0.1013	1.30409	0.211412	0.419281	-5.92576	-0.19712	-0.1013	-1.65786	0.117629	0.276308	-5.93115	-0.395108	-0.1013	-3.32302	0.00451123	0.0289207	-2.63206	-0.456058	-0.1013	-3.83563	0.00155957	0.00823272	-1.74025	-0.0308775
TYW3	0.153805	-0.328211	2.2527	0.0393056	0.145071	-4.98965	0.0451881	-0.328211	0.661844	0.517881	0.716788	-6.71197	-0.145183	-0.328211	-2.12641	0.0500705	0.147209	-4.83785	-0.0825691	-0.328211	-1.20934	0.244822	0.420314	-6.32972	0.0447327	-0.328211	0.655175	0.52205	0.713875	-6.55059	-0.108617	-0.328211	-1.59086	0.132015	0.298954	-6.02953	-0.298988	-0.328211	-4.37911	0.000511543	0.00574762	-0.469353	-0.236375	-0.328211	-3.46204	0.00338175	0.0151262	-2.50954	-0.109073
SLC44A5	0.183611	1.93144	1.2528	0.229023	0.448067	-6.52075	0.184901	1.93144	1.2616	0.225921	0.433673	-6.1411	-0.190725	1.93144	-1.30134	0.21233	0.390055	-6.07876	0.501878	1.93144	3.42437	0.00365649	0.0205635	-2.47247	0.112171	1.93144	0.765357	0.455662	0.663213	-6.47097	0.00129016	1.93144	0.00880293	0.99309	0.996918	-7.27072	-0.374335	1.93144	-2.55413	0.0217222	0.0883589	-4.1486	0.318268	1.93144	2.17158	0.0459409	0.111789	-5.01594	-0.0714393
ACADM	-0.0214572	-0.593141	-0.301807	0.766848	0.879297	-7.26479	-0.172091	-0.593141	-2.42055	0.0283187	0.108239	-4.32531	-0.0386206	-0.593141	-0.543218	0.594778	0.74452	-6.7716	0.137278	-0.593141	1.93089	0.0721723	0.183947	-5.30468	-0.065768	-0.593141	-0.925061	0.369244	0.586338	-6.33548	-0.150633	-0.593141	-2.11874	0.0508055	0.157469	-5.18485	-0.0171633	-0.593141	-0.241411	0.812431	0.902968	-6.98593	0.158736	-0.593141	2.2327	0.0408532	0.102426	-4.90778	-0.0443107
RABGGTB	0.104589	-0.491285	1.53139	0.146012	0.336435	-6.15609	0.136412	-0.491285	1.99735	0.0638245	0.19003	-5.07065	0.358671	-0.491285	5.25167	9.04155e-05	0.00143574	1.34516	0.48617	-0.491285	7.11851	3.07783e-06	0.000104009	4.67044	0.10376	-0.491285	1.51926	0.149016	0.337451	-5.64371	0.0318228	-0.491285	0.46595	0.647792	0.795585	-7.15649	0.254082	-0.491285	3.72028	0.00197996	0.0158168	-1.81987	0.381581	-0.491285	5.58712	4.75773e-05	0.000549157	1.78949	-0.000828577
MSH4	0.160926	0.645211	0.879842	0.392506	0.617503	-6.91253	0.270907	0.645211	1.48115	0.158793	0.346924	-5.85851	0.622001	0.645211	3.40071	0.00384034	0.0233671	-2.39272	0.590534	0.645211	3.22867	0.00548427	0.0279342	-2.8705	0.301467	0.645211	1.64823	0.11961	0.293121	-5.45952	0.109981	0.645211	0.601308	0.556408	0.728089	-7.08134	0.461075	0.645211	2.52087	0.0232123	0.093	-4.21123	0.429608	0.645211	2.34883	0.0326027	0.086657	-4.6982	0.140541
ST6GALNAC3	-0.00607908	1.34034	-0.0488138	0.961697	0.983472	-7.31168	-0.193298	1.34034	-1.55214	0.140992	0.3214	-5.75982	0.205331	1.34034	1.64877	0.119499	0.265798	-5.6065	0.27466	1.34034	2.20546	0.0430521	0.126575	-4.83623	-0.35806	1.34034	-2.87515	0.01135	0.0628894	-3.30721	-0.187219	1.34034	-1.50333	0.15304	0.3309	-6.15361	0.21141	1.34034	1.69758	0.109756	0.271758	-5.62223	0.280739	1.34034	2.25428	0.039186	0.099334	-4.86924	-0.351981
ST6GALNAC5	0.588564	2.37052	3.95976	0.00120708	0.0113347	-1.59497	0.439403	2.37052	2.95624	0.00961439	0.0514826	-3.29823	-0.257086	2.37052	-1.72963	0.10374	0.24155	-5.48518	0.00611698	2.37052	0.0411541	0.967703	0.982514	-7.06727	0.0367947	2.37052	0.247549	0.807763	0.900065	-6.74097	-0.14916	2.37052	-1.00353	0.331159	0.53729	-6.75383	-0.845649	2.37052	-5.6894	3.92331e-05	0.000815988	2.12201	-0.582447	2.37052	-3.91861	0.00131398	0.00722463	-1.56899	-0.551769
PIGK	-0.0330978	0.0931946	-0.52299	0.608446	0.781497	-7.1692	0.118685	0.0931946	1.87537	0.0798865	0.220852	-5.27051	-0.00678982	0.0931946	-0.107288	0.91595	0.954706	-6.9197	-0.0313125	0.0931946	-0.494778	0.627761	0.768166	-6.93974	-0.00219249	0.0931946	-0.0346443	0.97281	0.98829	-6.7725	0.151782	0.0931946	2.39836	0.0295834	0.108864	-4.68342	0.026308	0.0931946	0.415702	0.683379	0.826217	-6.92587	0.00178538	0.0931946	0.0282114	0.977857	0.987974	-7.19172	0.0309053
ZZZ3	-0.109157	-0.369815	-2.06956	0.0557544	0.181795	-5.31097	-0.0070853	-0.369815	-0.134333	0.894884	0.950148	-6.93032	-0.157446	-0.369815	-2.98509	0.00906172	0.0430634	-3.22826	-0.105156	-0.369815	-1.9937	0.0642584	0.169336	-5.20066	-0.124797	-0.369815	-2.36608	0.0315194	0.122814	-4.26924	0.102072	-0.369815	1.93523	0.0715988	0.198502	-5.49544	-0.0482887	-0.369815	-0.915527	0.374069	0.585823	-6.58555	0.0040012	-0.369815	0.0758606	0.94051	0.964374	-7.18909	-0.0156398
USP33	-0.127696	-0.628386	-2.65815	0.0176308	0.0828116	-4.23376	0.00625668	-0.628386	0.13024	0.898067	0.951664	-6.93089	-0.0729462	-0.628386	-1.51846	0.149216	0.308297	-5.79332	0.0817668	-0.628386	1.70208	0.108894	0.245865	-5.66575	-0.0805918	-0.628386	-1.67762	0.113654	0.283445	-5.41608	0.133953	-0.628386	2.78839	0.0135453	0.062717	-3.94008	0.0547498	-0.628386	1.13968	0.271884	0.485188	-6.35808	0.209463	-0.628386	4.36022	0.000531563	0.00358422	-0.659912	0.0471041
MIGA1	0.123228	-0.268488	2.3875	0.0302223	0.1201	-4.74449	0.292932	-0.268488	5.67544	4.02759e-05	0.000963252	2.1502	0.19393	-0.268488	3.75732	0.0018338	0.0136187	-1.66463	0.137084	-0.268488	2.65594	0.0177091	0.0665812	-4.00353	0.220864	-0.268488	4.27915	0.00062697	0.00831161	-0.477454	0.169704	-0.268488	3.28795	0.00485114	0.0295116	-2.93934	0.0707021	-0.268488	1.36983	0.19044	0.386943	-6.08172	0.0138557	-0.268488	0.268449	0.791927	0.86825	-7.15406	0.0976357
NEXN	-0.0762627	0.969695	-0.617128	0.546193	0.7387	-7.11348	-1.19713	0.969695	-9.68738	6.15762e-08	9.49489e-06	8.65577	0.151551	0.969695	1.22637	0.238533	0.419661	-6.16921	-0.0677528	0.969695	-0.548265	0.591392	0.740655	-6.91076	-0.241661	0.969695	-1.95555	0.068966	0.206325	-4.98066	-1.12087	0.969695	-9.07025	1.46811e-07	7.38404e-06	7.65026	0.227814	0.969695	1.8435	0.0846412	0.227846	-5.39591	0.00850991	0.969695	0.0688633	0.945987	0.968285	-7.18963	-0.165398
FUBP1	-0.432123	-0.485969	-6.21104	1.5e-05	0.000358744	2.87144	-0.159632	-0.485969	-2.29444	0.0362504	0.128383	-4.55488	-0.445257	-0.485969	-6.39982	1.06896e-05	0.000307791	3.49726	0.0179372	-0.485969	0.257817	0.799971	0.882091	-7.03309	-0.338819	-0.485969	-4.86995	0.00019098	0.00370546	0.703899	0.272491	-0.485969	3.9166	0.00131946	0.0107306	-1.6452	-0.0131343	-0.485969	-0.188783	0.852735	0.926068	-6.99785	0.45006	-0.485969	6.46885	9.45561e-06	0.000145541	3.43981	0.0933042
DNAJB4	-0.0602803	-0.120736	-0.703482	0.492285	0.698437	-7.0547	-0.259195	-0.120736	-3.02485	0.00835089	0.0464692	-3.16212	-0.180923	-0.120736	-2.1114	0.0515176	0.150254	-4.86376	-0.247402	-0.120736	-2.88723	0.0110734	0.0471063	-3.55341	-0.23094	-0.120736	-2.69511	0.0163638	0.0797703	-3.65518	-0.198914	-0.120736	-2.32136	0.0343993	0.12048	-4.82453	-0.120642	-0.120736	-1.40792	0.179078	0.372491	-6.03211	-0.187122	-0.120736	-2.18375	0.0448834	0.109793	-4.99453	-0.17066
GIPC2	-0.0155984	0.286277	-0.114406	0.910398	0.958709	-7.30601	0.103344	0.286277	0.757976	0.459941	0.67007	-6.64226	0.702425	0.286277	5.15191	0.000109742	0.00165092	1.15019	0.516085	0.286277	3.78521	0.00173097	0.0114736	-1.73218	0.0499044	0.286277	0.366022	0.719342	0.846213	-6.703	0.118943	0.286277	0.872382	0.396436	0.599463	-6.8771	0.718023	0.286277	5.26632	8.78898e-05	0.00153958	1.30565	0.531683	0.286277	3.89961	0.00136651	0.00745192	-1.60819	0.0655028
ADGRL2	0.0476062	1.16946	0.206108	0.839414	0.919993	-7.29045	-0.189917	1.16946	-0.822231	0.423529	0.639029	-6.5908	-0.72817	1.16946	-3.15257	0.00641835	0.0335788	-2.89413	-1.11359	1.16946	-4.8212	0.000210376	0.00232584	0.382277	0.201145	1.16946	0.870845	0.397249	0.612819	-6.38408	-0.237523	1.16946	-1.02834	0.319717	0.525566	-6.7288	-0.775777	1.16946	-3.35868	0.00418998	0.0273698	-2.55958	-1.16119	1.16946	-5.02731	0.000140023	0.0012495	0.690627	0.153539
TTLL7	-0.0253819	0.921922	-0.146806	0.885195	0.94641	-7.30153	-0.319888	0.921922	-1.8502	0.0836215	0.228195	-5.31079	-0.394945	0.921922	-2.28432	0.0369704	0.117739	-4.55972	0.0256818	0.921922	0.148541	0.883849	0.932801	-7.0565	-0.296961	0.921922	-1.71759	0.105965	0.271727	-5.35615	-0.294506	0.921922	-1.70339	0.108643	0.261907	-5.8627	-0.369563	0.921922	-2.13751	0.0490254	0.156995	-4.90573	0.0510637	0.921922	0.295347	0.771685	0.855813	-7.14607	-0.271579
PRKACB-DT	-0.121568	-0.206197	-1.7684	0.0968509	0.259962	-5.80435	-0.147898	-0.206197	-2.1514	0.0477452	0.155467	-4.80795	0.0208634	-0.206197	0.30349	0.76559	0.859546	-6.87733	-0.10578	-0.206197	-1.53873	0.144219	0.296613	-5.90443	0.16816	-0.206197	2.44614	0.026923	0.1109	-4.12287	-0.0263297	-0.206197	-0.383005	0.706966	0.838301	-7.19337	0.142432	-0.206197	2.07189	0.0555108	0.170207	-5.01874	0.0157882	-0.206197	0.229663	0.821385	0.889795	-7.16425	0.289728
PRKACB	-0.127464	0.292721	-1.53513	0.145098	0.334922	-6.15083	-0.207127	0.292721	-2.49456	0.0244596	0.0983335	-4.18804	-0.201326	0.292721	-2.42468	0.0280887	0.0967582	-4.30444	-0.0165365	0.292721	-0.199159	0.844751	0.909726	-7.04722	-0.235711	0.292721	-2.8388	0.012224	0.0657425	-3.37802	-0.0796631	0.292721	-0.95943	0.352206	0.558303	-6.79699	-0.0738612	0.292721	-0.889554	0.387429	0.597799	-6.60906	0.110928	0.292721	1.33597	0.201023	0.33335	-6.29819	-0.108247
GNG5	0.0474177	-0.439433	0.438639	0.667032	0.819418	-7.21156	-0.236955	-0.439433	-2.19196	0.0441822	0.147639	-4.73704	-0.196323	-0.439433	-1.81609	0.088929	0.217979	-5.35121	-0.43519	-0.439433	-4.02574	0.00105374	0.00790576	-1.23736	-0.356145	-0.439433	-3.29453	0.00478541	0.035138	-2.47473	-0.284373	-0.439433	-2.6306	0.0186358	0.0788553	-4.24595	-0.243741	-0.439433	-2.25473	0.0391515	0.134867	-4.69925	-0.482607	-0.439433	-4.46438	0.00043034	0.00304538	-0.446772	-0.403563
SPATA1	0.192425	0.25528	1.92427	0.0730553	0.216826	-5.55489	0.352022	0.25528	3.52025	0.00299718	0.0221602	-2.16166	0.20228	0.25528	2.02282	0.0608633	0.168142	-5.01447	0.349569	0.25528	3.49572	0.00315363	0.0183959	-2.32658	0.404904	0.25528	4.04908	0.00100434	0.0116074	-0.943736	0.159596	0.25528	1.59598	0.130864	0.296921	-6.0221	0.00985479	0.25528	0.0985489	0.922771	0.960728	-7.01153	0.157143	0.25528	1.57145	0.136453	0.250089	-5.97993	0.212479
CTBS	0.167861	-0.0830475	2.60825	0.0194914	0.0890525	-4.32955	0.137323	-0.0830475	2.13375	0.0493776	0.159234	-4.8386	0.0948762	-0.0830475	1.4742	0.160632	0.323868	-5.85422	0.315434	-0.0830475	4.90126	0.000179501	0.00205627	0.542639	0.232158	-0.0830475	3.60731	0.00250217	0.0219812	-1.84208	-0.0305382	-0.0830475	-0.474507	0.641816	0.791639	-7.15229	-0.0729849	-0.0830475	-1.13405	0.274167	0.487256	-6.36432	0.147573	-0.0830475	2.29301	0.0363515	0.0936919	-4.79958	0.064297
SSX2IP	0.00997362	0.12534	0.141582	0.889251	0.949101	-7.30232	-0.679214	0.12534	-9.64188	6.55579e-08	9.97758e-06	8.59373	-0.609068	0.12534	-8.64612	2.7339e-07	2.46354e-05	7.17745	-0.640035	0.12534	-9.08572	1.43575e-07	1.02663e-05	7.77472	-0.364886	0.12534	-5.1798	0.000103944	0.00253247	1.31016	-0.689187	0.12534	-9.78347	5.39819e-08	3.31211e-06	8.67251	-0.619042	0.12534	-8.7877	2.21638e-07	1.76692e-05	7.35761	-0.650009	0.12534	-9.2273	1.17225e-07	4.78661e-06	7.92345	-0.37486
DNAI3	-0.435119	0.460482	-4.68126	0.000278108	0.00369937	-0.112357	-0.198958	0.460482	-2.14051	0.0487466	0.158025	-4.82688	-0.511444	0.460482	-5.5024	5.58754e-05	0.0010105	1.82992	-0.676669	0.460482	-7.27998	2.3493e-06	8.52006e-05	4.94484	-0.433142	0.460482	-4.65998	0.000290215	0.00479997	0.287409	0.236161	0.460482	2.54075	0.0223104	0.0892951	-4.41717	-0.076325	0.460482	-0.821147	0.424128	0.631156	-6.66806	-0.24155	0.460482	-2.59873	0.0198674	0.059592	-4.23123	0.00197739
MCOLN3	0.431253	0.69339	2.90665	0.0106423	0.0581244	-3.74753	0.567383	0.69339	3.82416	0.00159701	0.013998	-1.5398	0.0482829	0.69339	0.325427	0.74925	0.848108	-6.8701	0.941744	0.69339	6.34735	1.17391e-05	0.000256665	3.30966	0.370112	0.69339	2.49456	0.0244597	0.103894	-4.03334	0.13613	0.69339	0.917513	0.37306	0.578523	-6.83641	-0.38297	0.69339	-2.58122	0.0205767	0.0846398	-4.09735	0.510491	0.69339	3.44071	0.00353473	0.015667	-2.55328	-0.0611412
SYDE2	0.198086	0.349386	1.40607	0.179616	0.384672	-6.32712	-0.379119	0.349386	-2.69109	0.0164972	0.0749027	-3.81561	-0.162957	0.349386	-1.15671	0.265068	0.449496	-6.2493	-0.21533	0.349386	-1.52847	0.14673	0.300093	-5.91884	0.029594	0.349386	0.210067	0.836378	0.916368	-6.74996	-0.577205	0.349386	-4.09716	0.000909891	0.00805972	-1.27214	-0.361043	0.349386	-2.56278	0.0213501	0.0871782	-4.13226	-0.413416	0.349386	-2.93454	0.0100516	0.0352062	-3.57676	-0.168492
C1orf52	-0.147048	-0.622335	-1.4581	0.164963	0.364402	-6.25746	-0.0245388	-0.622335	-0.243321	0.810977	0.908936	-6.90866	-0.0266383	-0.622335	-0.264139	0.795185	0.87904	-6.88905	0.0791131	-0.622335	0.784467	0.4447	0.621742	-6.74916	-0.0323699	-0.622335	-0.320972	0.752559	0.8665	-6.71915	0.122509	-0.622335	1.21477	0.242802	0.442244	-6.5241	0.12041	-0.622335	1.19396	0.250614	0.4594	-6.29666	0.226161	-0.622335	2.24256	0.040083	0.100909	-4.89019	0.114678
BCL10	0.0794329	-0.460847	1.34311	0.198752	0.409921	-6.40879	0.145981	-0.460847	2.46836	0.0257649	0.102075	-4.23684	0.110986	-0.460847	1.87664	0.079703	0.202748	-5.2549	-0.0492479	-0.460847	-0.83272	0.417766	0.597778	-6.70959	-0.028449	-0.460847	-0.481037	0.637273	0.791626	-6.65239	0.0665481	-0.460847	1.12525	0.277766	0.48234	-6.626	0.0315534	-0.460847	0.533527	0.601306	0.7705	-6.86765	-0.128681	-0.460847	-2.17583	0.0455688	0.111139	-5.00847	-0.107882
BCL10-AS1	0.392824	0.775388	2.50366	0.0240212	0.103078	-4.52807	0.714922	0.775388	4.55654	0.00035727	0.00469866	-0.0463409	0.23639	0.775388	1.50663	0.1522	0.312808	-5.80973	0.4236	0.775388	2.69981	0.0162092	0.0623624	-3.91914	0.413465	0.775388	2.63521	0.018464	0.0863789	-3.76927	0.322098	0.775388	2.05288	0.0575309	0.171031	-5.29816	-0.156434	0.775388	-0.997029	0.334203	0.547383	-6.50786	0.0307761	0.775388	0.196151	0.847064	0.908128	-7.17179	0.0206404
DDAH1	0.0156523	1.58627	0.115362	0.909653	0.958303	-7.30589	-0.0453437	1.58627	-0.334196	0.742752	0.86945	-6.88112	-0.227017	1.58627	-1.67318	0.114536	0.258585	-5.57029	-0.587284	1.58627	-4.32845	0.000567055	0.00494443	-0.616548	-0.199914	1.58627	-1.47342	0.16084	0.354035	-5.70653	-0.060996	1.58627	-0.449558	0.65931	0.803015	-7.16434	-0.24267	1.58627	-1.78854	0.0934318	0.242939	-5.48258	-0.602936	1.58627	-4.44381	0.000448637	0.00315392	-0.48881	-0.215566
CCN1	0.118727	1.65446	0.753068	0.462799	0.678378	-7.01769	0.251829	1.65446	1.59731	0.130567	0.304682	-5.6953	-0.0657832	1.65446	-0.417252	0.682269	0.805147	-6.83445	0.140773	1.65446	0.8929	0.38569	0.568398	-6.65724	-0.230401	1.65446	-1.46139	0.164069	0.358783	-5.72278	0.133102	1.65446	0.844243	0.411494	0.612277	-6.90152	-0.18451	1.65446	-1.17032	0.259715	0.470134	-6.3237	0.0220458	1.65446	0.139833	0.89061	0.935503	-7.18179	-0.349128
ZNHIT6	-0.256667	-0.00235998	-0.964053	0.349957	0.575635	-6.83454	-0.172348	-0.00235998	-0.647346	0.526968	0.724148	-6.72171	0.665487	-0.00235998	2.4996	0.0242159	0.0869976	-4.16543	-0.237543	-0.00235998	-0.892223	0.386042	0.568774	-6.65785	-0.311637	-0.00235998	-1.17052	0.259637	0.477202	-6.08355	0.0843191	-0.00235998	0.316706	0.755731	0.868179	-7.21777	0.922154	-0.00235998	3.46365	0.0033705	0.023397	-2.3456	0.0191238	-0.00235998	0.0718298	0.943665	0.966983	-7.18941	-0.0549694
LINC02795	-0.0497246	1.00237	-0.628037	0.539209	0.733061	-7.10646	0.0476923	1.00237	0.602367	0.555721	0.744796	-6.75062	0.0630655	1.00237	0.796537	0.437862	0.621751	-6.59786	0.00620241	1.00237	0.0783383	0.938571	0.965173	-7.06492	0.130667	1.00237	1.65037	0.119168	0.292405	-5.45638	0.0974169	1.00237	1.2304	0.237062	0.436195	-6.50565	0.11279	1.00237	1.42457	0.174286	0.366375	-6.01008	0.055927	1.00237	0.706375	0.490535	0.633462	-6.93211	0.180392
ODF2L	-0.11441	-0.102959	-1.49655	0.15478	0.348578	-6.20474	-0.0778681	-0.102959	-1.01856	0.324192	0.540974	-6.41027	-0.197507	-0.102959	-2.58351	0.0204827	0.0774314	-4.00769	0.421902	-0.102959	5.51872	5.41675e-05	0.00082043	1.75619	-0.246509	-0.102959	-3.22448	0.00553199	0.0391246	-2.61539	0.036542	-0.102959	0.477991	0.63939	0.790819	-7.15055	-0.0830968	-0.102959	-1.08696	0.293824	0.507309	-6.41544	0.536312	-0.102959	7.01527	3.66474e-06	6.90467e-05	4.40923	-0.132099
SH3GLB1	0.296276	-0.029167	2.50989	0.0237252	0.102257	-4.51633	0.308052	-0.029167	2.60965	0.0194367	0.0839418	-3.97125	1.44348	-0.029167	12.2284	2.54175e-09	1.14565e-06	11.7665	0.156233	-0.029167	1.32352	0.205029	0.374864	-6.19138	0.83979	-0.029167	7.11425	3.09999e-06	0.000281618	4.80896	0.0117763	-0.029167	0.0997622	0.921824	0.961964	-7.26548	1.1472	-0.029167	9.71849	5.90006e-08	6.7129e-06	8.68381	-0.140043	-0.029167	-1.18637	0.253509	0.395326	-6.47912	0.543514
SELENOF	0.160564	-0.70251	1.9347	0.0716691	0.21393	-5.53775	0.148796	-0.70251	1.7929	0.0927063	0.243195	-5.40118	0.715871	-0.70251	8.6258	2.81801e-07	2.48303e-05	7.14724	0.241673	-0.70251	2.91201	0.0105261	0.0454181	-3.50449	0.206611	-0.70251	2.48953	0.024705	0.104662	-4.04266	-0.0117677	-0.70251	-0.141793	0.889087	0.943427	-7.26011	0.555307	-0.70251	6.69111	6.39906e-06	0.00020773	3.96003	0.0811093	-0.70251	0.977317	0.343559	0.493524	-6.70148	0.0460469
HS2ST1	0.0331166	0.640008	0.219095	0.829462	0.915315	-7.28753	-0.0788002	0.640008	-0.52133	0.609574	0.783642	-6.79769	0.867694	0.640008	5.74054	3.56458e-05	0.000725232	2.28296	-0.245289	0.640008	-1.6228	0.124979	0.269383	-5.78371	0.336876	0.640008	2.22873	0.0411674	0.147186	-4.51505	-0.111917	0.640008	-0.740425	0.470213	0.662924	-6.98527	0.834577	0.640008	5.52144	5.38882e-05	0.00105078	1.8006	-0.278406	0.640008	-1.84189	0.0848874	0.176915	-5.56974	0.30376
LMO4	0.15633	0.49273	1.27988	0.219588	0.437421	-6.48784	-0.914894	0.49273	-7.49026	1.66124e-06	9.52821e-05	5.3647	-0.525934	0.49273	-4.30583	0.000593779	0.00591207	-0.5433	-0.150022	0.49273	-1.22823	0.237853	0.412458	-6.30753	-0.426445	0.49273	-3.49132	0.00318256	0.0259724	-2.07739	-1.07122	0.49273	-8.77013	2.27457e-07	1.04532e-05	7.20217	-0.682264	0.49273	-5.58571	4.77045e-05	0.00094434	1.924	-0.306352	0.49273	-2.50811	0.0238095	0.0685224	-4.40286	-0.582775
PKN2-AS1	0.234406	1.59173	2.17959	0.045242	0.159026	-5.11965	0.364623	1.59173	3.39039	0.00392341	0.027078	-2.42616	0.20719	1.59173	1.92652	0.072754	0.190144	-5.17407	0.13854	1.59173	1.2882	0.216751	0.388693	-6.23526	0.306519	1.59173	2.85012	0.0119452	0.064778	-3.356	0.130217	1.59173	1.2108	0.244279	0.443968	-6.52876	-0.0272163	1.59173	-0.253066	0.803574	0.897891	-6.98289	-0.095866	1.59173	-0.891394	0.386472	0.537281	-6.78191	0.0721127
PKN2	0.734155	-0.184584	6.5763	7.82247e-06	0.000212621	3.53995	0.0330981	-0.184584	0.296481	0.770835	0.888154	-6.89359	-0.108237	-0.184584	-0.969547	0.347297	0.53496	-6.44461	-0.040784	-0.184584	-0.365329	0.719849	0.833753	-6.9979	0.117684	-0.184584	1.05417	0.308111	0.529047	-6.20933	-0.701057	-0.184584	-6.27982	1.32507e-05	0.000282335	3.03294	-0.842392	-0.184584	-7.54585	1.51727e-06	7.07764e-05	5.4175	-0.774939	-0.184584	-6.94163	4.15426e-06	7.58314e-05	4.28099	-0.616471
GTF2B	0.0227348	-0.394073	0.315694	0.756485	0.873426	-7.26027	0.0100368	-0.394073	0.13937	0.890969	0.948086	-6.9296	0.228342	-0.394073	3.17073	0.006182	0.0326632	-2.85765	0.247442	-0.394073	3.43596	0.00356968	0.0201995	-2.4488	0.00620349	-0.394073	0.0861412	0.932467	0.968758	-6.76923	-0.012698	-0.394073	-0.176324	0.862344	0.927564	-7.25429	0.205607	-0.394073	2.85504	0.0118258	0.0571963	-3.5686	0.224707	-0.394073	3.12027	0.00686077	0.0259276	-3.2051	-0.0165313
KYAT3	0.0216072	-0.282033	0.475163	0.641359	0.803398	-7.1941	0.406902	-0.282033	8.94817	1.75213e-07	2.03299e-05	7.61712	-0.0923764	-0.282033	-2.03145	0.0598898	0.166315	-4.99996	-0.0957572	-0.282033	-2.10579	0.0520676	0.145558	-5.01027	-0.106235	-0.282033	-2.3362	0.0334174	0.127837	-4.32331	0.385295	-0.282033	8.47301	3.54494e-07	1.52173e-05	6.74765	-0.113984	-0.282033	-2.50661	0.0238806	0.0949956	-4.23799	-0.117364	-0.282033	-2.58096	0.0205877	0.0612664	-4.26508	-0.127842
RBMXL1	0.125741	-0.332907	2.08269	0.054392	0.178796	-5.28843	-0.0377511	-0.332907	-0.625282	0.540968	0.733926	-6.73614	-0.143137	-0.332907	-2.37081	0.0312284	0.104564	-4.40323	-0.183174	-0.332907	-3.03396	0.0081958	0.037587	-3.26216	0.0219852	-0.332907	0.364146	0.720714	0.847193	-6.70372	-0.163492	-0.332907	-2.70797	0.015944	0.0707755	-4.09674	-0.268878	-0.332907	-4.4535	0.000439917	0.00516043	-0.317947	-0.308915	-0.332907	-5.11665	0.000117554	0.00108645	0.868387	-0.103756
LRRC8B	-0.00077297	0.3066	-0.00995684	0.992184	0.996172	-7.31289	-0.145369	0.3066	-1.87254	0.0803	0.221577	-5.27507	-0.327321	0.3066	-4.21632	0.000712803	0.00680794	-0.725659	0.0183984	0.3066	0.236995	0.815793	0.892651	-7.03852	-0.181113	0.3066	-2.33297	0.0336292	0.128371	-4.32914	-0.144596	0.3066	-1.86258	0.0817658	0.217528	-5.61374	-0.326548	0.3066	-4.20636	0.000727465	0.007412	-0.822197	0.0191714	0.3066	0.246952	0.808216	0.881233	-7.15991	-0.18034
LRRC8C-DT	0.157944	0.0499994	1.43624	0.170993	0.373298	-6.28695	-0.000307476	0.0499994	-0.002796	0.997805	0.999166	-6.93983	0.156766	0.0499994	1.42554	0.174013	0.341641	-5.91961	-0.0538554	0.0499994	-0.489728	0.631249	0.771387	-6.94233	0.216294	0.0499994	1.96684	0.0675413	0.203475	-4.9621	-0.158251	0.0499994	-1.43904	0.170211	0.35278	-6.24143	-0.00117751	0.0499994	-0.0107076	0.991595	0.996014	-7.0166	-0.211799	0.0499994	-1.92597	0.0728279	0.15738	-5.43365	0.0583499
LRRC8C	0.24739	0.852237	3.74724	0.00187248	0.0157189	-2.03459	-0.149908	0.852237	-2.27067	0.0379618	0.132719	-4.5975	-0.199117	0.852237	-3.01604	0.00850355	0.0412472	-3.16684	-0.228684	0.852237	-3.46389	0.0033688	0.0193532	-2.3917	0.0328189	0.852237	0.49711	0.626153	0.785053	-6.64426	-0.397299	0.852237	-6.01791	2.1321e-05	0.000409608	2.54554	-0.446507	0.852237	-6.76327	5.64534e-06	0.000194582	4.08705	-0.476075	0.852237	-7.21113	2.63497e-06	5.37632e-05	4.74664	-0.214571
LRRC8D	-0.199657	0.318417	-3.6479	0.00230026	0.0186111	-2.23984	-0.185966	0.318417	-3.39776	0.00386393	0.026759	-2.41119	-0.314377	0.318417	-5.74392	3.5421e-05	0.000723169	2.28933	-0.528769	0.318417	-9.66104	6.38496e-08	5.48577e-06	8.59009	-0.301155	0.318417	-5.50235	5.58808e-05	0.00169373	1.92921	0.0136907	0.318417	0.25014	0.805795	0.897804	-7.23766	-0.114719	0.318417	-2.09602	0.0530396	0.164698	-4.97741	-0.329112	0.318417	-6.01314	2.15084e-05	0.000287737	2.59983	-0.101498
ZNF326	-0.133425	-0.463342	-2.29644	0.0361097	0.136683	-4.91085	-0.0676692	-0.463342	-1.16469	0.261921	0.476711	-6.2542	-0.0772028	-0.463342	-1.32878	0.203331	0.378889	-6.04459	-0.125818	-0.463342	-2.16551	0.0464765	0.133736	-4.9065	-0.181448	-0.463342	-3.12299	0.00682236	0.0447697	-2.81819	0.0657557	-0.463342	1.13175	0.275103	0.479253	-6.61881	0.0562221	-0.463342	0.967666	0.348206	0.560141	-6.53653	0.00760701	-0.463342	0.130928	0.897532	0.939941	-7.18307	-0.0480231
LINC02609	0.23796	0.41027	2.62121	0.018991	0.0874317	-4.30475	0.224881	0.41027	2.47714	0.0253201	0.100831	-4.2205	0.384277	0.41027	4.23294	0.000688992	0.00661285	-0.691763	0.833272	0.41027	9.17878	1.25629e-07	9.25944e-06	7.90927	0.341624	0.41027	3.76311	0.00181198	0.0175783	-1.52534	-0.0130787	0.41027	-0.144066	0.887322	0.94227	-7.25976	0.146317	0.41027	1.61173	0.127379	0.300112	-5.74943	0.595313	0.41027	6.55757	8.08442e-06	0.000128973	3.60002	0.103664
ZNF644	-0.148809	-0.160821	-2.64287	0.0181816	0.084585	-4.26316	-0.136953	-0.160821	-2.43231	0.0276691	0.106663	-4.30362	-0.207798	-0.160821	-3.69052	0.00210584	0.0150203	-1.80138	-0.00695407	-0.160821	-0.123505	0.903309	0.944267	-7.0601	-0.195713	-0.160821	-3.47588	0.00328608	0.0267428	-2.10865	0.0118559	-0.160821	0.210562	0.835998	0.914057	-7.24729	-0.0589889	-0.160821	-1.04765	0.311011	0.524196	-6.45669	0.141855	-0.160821	2.51936	0.0232821	0.0673852	-4.38168	-0.0469036
HFM1	-0.176066	0.515311	-2.65879	0.0176081	0.0827581	-4.23253	-0.0823741	0.515311	-1.24394	0.232178	0.44113	-6.16226	-0.234299	0.515311	-3.53816	0.00288792	0.0189706	-2.11277	-0.239945	0.515311	-3.62343	0.00241993	0.014989	-2.06472	-0.238448	0.515311	-3.60082	0.00253608	0.0222125	-1.85527	0.0936921	0.515311	1.41485	0.177071	0.362459	-6.27371	-0.0582328	0.515311	-0.879377	0.392751	0.602598	-6.61811	-0.0638793	0.515311	-0.964645	0.349669	0.500034	-6.71376	-0.0623818
CDC7	-0.696585	0.622533	-8.72984	2.41416e-07	1.23544e-05	7.11422	0.0657132	0.622533	0.82354	0.422808	0.638433	-6.58971	-0.668859	0.622533	-8.38237	4.06727e-07	3.17762e-05	6.78099	-0.19467	0.622533	-2.43967	0.0272694	0.0916731	-4.41175	-0.431683	0.622533	-5.41	6.6657e-05	0.00192287	1.75329	0.762298	0.622533	9.55338	7.41024e-08	4.25689e-06	8.34911	0.0277263	0.622533	0.347475	0.732951	0.857573	-6.95312	0.501915	0.622533	6.29017	1.30065e-05	0.000188642	3.11384	0.264902
TGFBR3	0.182401	1.14056	0.620087	0.544294	0.737323	-7.11159	0.757865	1.14056	2.57642	0.0207755	0.0877477	-4.03424	0.492612	1.14056	1.67467	0.114239	0.258144	-5.56807	0.713812	1.14056	2.42666	0.0279794	0.0933098	-4.43586	0.0991585	1.14056	0.337097	0.740607	0.860602	-6.71361	0.575463	1.14056	1.95633	0.0688667	0.19312	-5.46057	0.310211	1.14056	1.05459	0.307926	0.52102	-6.44951	0.531411	1.14056	1.80657	0.0904632	0.185048	-5.62577	-0.0832427
BTBD8	0.0127576	0.364897	0.208079	0.837902	0.919623	-7.29002	0.0504339	0.364897	0.82259	0.423332	0.638971	-6.59051	0.0715492	0.364897	1.16699	0.261019	0.444735	-6.23773	-0.0756076	0.364897	-1.23318	0.236054	0.410566	-6.30168	0.113993	0.364897	1.85926	0.0822591	0.230455	-5.1363	0.0376763	0.364897	0.61451	0.547876	0.721982	-7.07304	0.0587916	0.364897	0.958907	0.352461	0.56443	-6.54493	-0.0883652	0.364897	-1.44126	0.169593	0.294882	-6.16072	0.101236
GLMN	-0.0608228	-0.267661	-1.07253	0.300048	0.525693	-6.72486	-0.0613958	-0.267661	-1.08264	0.295677	0.510724	-6.34403	-0.0692063	-0.267661	-1.22037	0.240737	0.421867	-6.17627	0.0416148	-0.267661	0.733824	0.474112	0.646135	-6.78833	-0.17075	-0.267661	-3.01096	0.00859271	0.0524742	-3.04047	-0.000573021	-0.267661	-0.0101045	0.992068	0.99656	-7.2707	-0.00838348	-0.267661	-0.147832	0.884399	0.941522	-7.00512	0.102438	-0.267661	1.80636	0.0904978	0.185077	-5.6261	-0.109927
EVI5	-0.0347375	-0.132235	-0.42059	0.679881	0.827309	-7.21969	-0.0513997	-0.132235	-0.62233	0.542856	0.735375	-6.73803	0.0347076	-0.132235	0.420228	0.68014	0.804783	-6.83315	-0.0274199	-0.132235	-0.33199	0.744385	0.849893	-7.01009	-0.0257477	-0.132235	-0.311745	0.759427	0.870148	-6.7222	-0.0166622	-0.132235	-0.20174	0.842768	0.916945	-7.24921	0.0694451	-0.132235	0.840818	0.413352	0.620955	-6.65153	0.00731765	-0.132235	0.0885996	0.930545	0.959193	-7.18798	0.00898979
DIPK1A	0.34638	0.668915	5.88276	2.73522e-05	0.000584928	2.25527	0.427767	0.668915	7.26501	2.40852e-06	0.000123796	4.99098	0.241458	0.668915	4.10082	0.000903077	0.00814371	-0.961469	0.310382	0.668915	5.27139	8.70315e-05	0.00117774	1.27534	0.274348	0.668915	4.65941	0.00029055	0.00479997	0.286262	0.0813875	0.668915	1.38225	0.186671	0.37536	-6.31656	-0.104922	0.668915	-1.78194	0.0945404	0.244952	-5.49288	-0.0359977	0.668915	-0.61137	0.549899	0.684687	-6.99657	-0.0720317
MTF2	-0.229278	-0.358529	-4.21547	0.000714035	0.0076839	-1.06671	-0.0756593	-0.358529	-1.39106	0.184036	0.381382	-5.97872	-0.223558	-0.358529	-4.1103	0.000885674	0.00804274	-0.942092	0.0644744	-0.358529	1.18542	0.253874	0.430494	-6.35741	-0.294485	-0.358529	-5.41436	6.61023e-05	0.00191819	1.76163	0.153619	-0.358529	2.82441	0.0125878	0.0594826	-3.86941	0.00572013	-0.358529	0.105169	0.917603	0.957189	-7.01082	0.293753	-0.358529	5.40089	6.78306e-05	0.000711645	1.42802	-0.0652072
TMED5	0.022236	-0.103495	0.39753	0.696448	0.83804	-7.22958	0.164767	-0.103495	2.94567	0.00982497	0.0523101	-3.31912	0.0535672	-0.103495	0.957662	0.353069	0.540212	-6.456	0.325834	-0.103495	5.82518	3.04377e-05	0.000532387	2.34139	0.0991	-0.103495	1.77169	0.0962854	0.254538	-5.27354	0.142531	-0.103495	2.54814	0.0219838	0.0883801	-4.40317	0.0313312	-0.103495	0.560131	0.58347	0.756548	-6.85257	0.303598	-0.103495	5.42765	6.44417e-05	0.000680967	1.48023	0.0768639
CCDC18	-0.961899	1.20664	-10.159	3.25653e-08	2.3413e-06	9.16606	0.28617	1.20664	3.02236	0.0083937	0.0466188	-3.16707	-0.545854	1.20664	-5.76499	3.40526e-05	0.000701339	2.32906	-0.470794	1.20664	-4.97225	0.000156033	0.00183257	0.684298	-0.275179	1.20664	-2.90628	0.0106503	0.0603509	-3.24636	1.24807	1.20664	13.1814	8.82541e-10	1.39763e-07	12.8349	0.416045	1.20664	4.39403	0.000496282	0.00563014	-0.438965	0.491105	1.20664	5.18677	0.000102546	0.000984219	1.0073	0.68672
CCDC18-AS1	0.114075	0.240546	1.64087	0.121143	0.299012	-5.99801	0.213533	0.240546	3.07149	0.00758655	0.0435391	-3.06917	0.0553373	0.240546	0.795979	0.438177	0.622122	-6.59831	0.0557179	0.240546	0.801454	0.435096	0.61329	-6.73548	0.191784	0.240546	2.75865	0.0143885	0.0730586	-3.5332	0.0994579	0.240546	1.43062	0.172575	0.356182	-6.25272	-0.0587378	0.240546	-0.844892	0.411142	0.61912	-6.64806	-0.0583572	0.240546	-0.839418	0.414113	0.563318	-6.82732	0.077709
DR1	-0.126473	-0.458969	-2.0323	0.0597946	0.189952	-5.37452	-0.0357264	-0.458969	-0.574088	0.574222	0.7577	-6.76779	-0.0777299	-0.458969	-1.24904	0.230355	0.410014	-6.14232	-0.0207283	-0.458969	-0.333083	0.743576	0.849563	-7.00971	0.173429	-0.458969	2.78684	0.0135879	0.0703031	-3.47878	0.0907466	-0.458969	1.45821	0.164932	0.34583	-6.21555	0.0487431	-0.458969	0.783254	0.445391	0.649196	-6.69887	0.105745	-0.458969	1.69921	0.109442	0.212519	-5.79166	0.299902
FNBP1L	0.0346074	0.259293	0.383648	0.706499	0.844584	-7.23528	0.521238	0.259293	5.7783	3.32164e-05	0.000838929	2.34462	-0.337556	0.259293	-3.74206	0.00189266	0.0139567	-1.69588	0.0778502	0.259293	0.863027	0.401401	0.584017	-6.68364	0.368946	0.259293	4.09004	0.000923284	0.0109959	-0.860568	0.48663	0.259293	5.39465	6.86461e-05	0.0010421	1.34962	-0.372164	0.259293	-4.12571	0.000858123	0.00840832	-0.987397	0.0432428	0.259293	0.479379	0.638425	0.755194	-7.07134	0.334339
BCAR3	0.344779	0.792832	4.45979	0.000434354	0.00523145	-0.564417	0.567837	0.792832	7.34509	2.10895e-06	0.000111832	5.12466	0.265373	0.792832	3.43266	0.00359423	0.0223216	-2.32776	-0.0689505	0.792832	-0.891889	0.386215	0.568774	-6.65815	0.86715	0.792832	11.2168	8.43859e-09	5.41191e-06	10.552	0.223058	0.792832	2.8853	0.0111171	0.0544428	-3.74933	-0.0794059	0.792832	-1.02713	0.320267	0.533657	-6.4777	-0.413729	0.792832	-5.35168	7.45509e-05	0.000767044	1.3318	0.522371
DNTTIP2	-0.10768	-0.467629	-1.9722	0.0668743	0.20548	-5.47558	-0.0949487	-0.467629	-1.73903	0.102032	0.259181	-5.48448	-0.0895331	-0.467629	-1.63984	0.121359	0.268449	-5.61965	0.00136177	-0.467629	0.0249414	0.980423	0.989713	-7.06783	-0.0400257	-0.467629	-0.733088	0.474548	0.678214	-6.49548	0.0127311	-0.467629	0.233175	0.818705	0.905037	-7.24199	0.0181467	-0.467629	0.332364	0.744108	0.864056	-6.95851	0.109042	-0.467629	1.99714	0.0638484	0.142685	-5.31557	0.0676541
GCLM	0.28522	0.428814	2.38792	0.030197	0.12004	-4.7437	-0.408858	0.428814	-3.42305	0.00366658	0.0257606	-2.35976	-0.157804	0.428814	-1.32117	0.205793	0.382201	-6.05411	-0.327118	0.428814	-2.7387	0.0149824	0.0588599	-3.8439	-0.347108	0.428814	-2.90606	0.010655	0.0603509	-3.24679	-0.694078	0.428814	-5.81097	3.12538e-05	0.000551602	2.15397	-0.443025	0.428814	-3.70909	0.00202635	0.0160669	-1.84283	-0.612338	0.428814	-5.12662	0.000115288	0.00107227	0.888179	-0.632328
ARHGAP29	0.692358	0.975915	5.95124	2.41014e-05	0.000526948	2.38498	0.484786	0.975915	4.16703	0.000788439	0.00834663	-0.83789	0.228793	0.975915	1.96662	0.0675694	0.180828	-5.10819	0.0264993	0.975915	0.227777	0.822824	0.896743	-7.04078	0.209163	0.975915	1.79788	0.0918833	0.247593	-5.23294	-0.207572	0.975915	-1.78421	0.0941587	0.23859	-5.73813	-0.463565	0.975915	-3.98462	0.00114681	0.0106111	-1.27688	-0.665859	0.975915	-5.72346	3.68042e-05	0.000446489	2.05139	-0.483195
ABCD3	0.0473257	-0.023532	0.508595	0.618265	0.788749	-7.17694	0.0580308	-0.023532	0.623638	0.542019	0.73475	-6.7372	0.324701	-0.023532	3.48946	0.00319483	0.0204522	-2.21209	0.681312	-0.023532	7.32185	2.19164e-06	8.17957e-05	5.01539	0.0872843	-0.023532	0.938018	0.362756	0.581156	-6.32348	0.010705	-0.023532	0.115044	0.909901	0.955307	-7.26374	0.277375	-0.023532	2.98087	0.00914064	0.047821	-3.32012	0.633987	-0.023532	6.81326	5.17813e-06	9.00333e-05	4.05565	0.0399586
SLC44A3	0.266751	0.406057	1.86908	0.0808066	0.231637	-5.64475	0.177048	0.406057	1.24054	0.233394	0.442724	-6.1663	0.182431	0.406057	1.27826	0.220142	0.399336	-6.10707	1.00293	0.406057	7.02733	3.59053e-06	0.000115916	4.51388	0.259811	0.406057	1.82045	0.0882345	0.241199	-5.19764	-0.0897028	0.406057	-0.628532	0.538893	0.714641	-7.06403	-0.0843201	0.406057	-0.590817	0.563239	0.740725	-6.83431	0.736175	0.406057	5.15825	0.000108395	0.00102277	0.950871	-0.00693968
CNN3	-0.11562	0.183079	-0.947786	0.357916	0.583693	-6.8501	-0.0859886	0.183079	-0.704887	0.491434	0.696892	-6.68185	-0.650263	0.183079	-5.3305	7.76516e-05	0.00127809	1.49839	-0.152484	0.183079	-1.24998	0.230023	0.404234	-6.28165	-0.276132	0.183079	-2.26358	0.038487	0.140158	-4.45335	0.029631	0.183079	0.242899	0.811298	0.900939	-7.23954	-0.534644	0.183079	-4.38271	0.000507817	0.00572221	-0.462018	-0.036864	0.183079	-0.302191	0.766561	0.851743	-7.14392	-0.160512
CNN3-DT	-0.416018	-0.113689	-4.42855	0.000462719	0.00549403	-0.628446	-0.414379	-0.113689	-4.41111	0.000479379	0.00580956	-0.340788	-0.402303	-0.113689	-4.28255	0.000622632	0.00613677	-0.590681	-0.427909	-0.113689	-4.55514	0.000358279	0.0034614	-0.154753	-0.49039	-0.113689	-5.22024	9.60924e-05	0.00241136	1.38848	0.00163882	-0.113689	0.0174454	0.986306	0.993939	-7.2706	0.0137152	-0.113689	0.146	0.885821	0.942351	-7.00541	-0.0118913	-0.113689	-0.126584	0.900913	0.941735	-7.18366	-0.0743713
ALG14	0.0427194	0.134019	0.655276	0.521986	0.721108	-7.08841	0.339826	0.134019	5.21261	9.7526e-05	0.00183158	1.25863	0.153931	0.134019	2.36116	0.0318248	0.10586	-4.42083	0.00420617	0.134019	0.0645187	0.94939	0.97127	-7.06596	0.0846363	0.134019	1.29824	0.213365	0.420781	-5.93297	0.297106	0.134019	4.55733	0.000356697	0.00383147	-0.326892	0.111212	0.134019	1.70589	0.108168	0.269592	-5.60968	-0.0385132	0.134019	-0.590757	0.563278	0.696902	-7.00939	0.0419169
TLCD4	0.397537	0.284516	3.54508	0.00284677	0.0217621	-2.45191	0.164393	0.284516	1.466	0.162827	0.353038	-5.87913	0.316198	0.284516	2.81973	0.0127084	0.0546332	-3.5535	-0.0814986	0.284516	-0.726774	0.478298	0.649848	-6.79359	0.308755	0.284516	2.75336	0.0145437	0.073564	-3.54339	-0.233144	0.284516	-2.07909	0.0547627	0.165788	-5.25331	-0.0813392	0.284516	-0.725352	0.479145	0.675413	-6.74336	-0.479035	0.284516	-4.27186	0.000636369	0.00411568	-0.841226	-0.0887817
RWDD3	0.128898	-0.568997	1.71252	0.106915	0.277397	-5.89041	0.014578	-0.568997	0.193682	0.848964	0.929206	-6.92007	-0.0224508	-0.568997	-0.298278	0.769489	0.862107	-6.87897	-0.0433332	-0.568997	-0.575718	0.573147	0.72519	-6.89478	0.103392	-0.568997	1.37365	0.189272	0.393277	-5.83822	-0.11432	-0.568997	-1.51884	0.149122	0.325067	-6.132	-0.151349	-0.568997	-2.0108	0.062245	0.184565	-5.12217	-0.172231	-0.568997	-2.28824	0.0366899	0.0944102	-4.80819	-0.0255059
PTBP2	-0.133156	-0.125346	-1.69528	0.1102	0.282527	-5.9166	-0.349804	-0.125346	-4.45352	0.000439897	0.00547256	-0.254757	-0.266992	-0.125346	-3.3992	0.00385238	0.0233917	-2.39579	-0.00559424	-0.125346	-0.071223	0.94414	0.968266	-7.06548	-0.405363	-0.125346	-5.16088	0.000107843	0.00258978	1.27344	-0.216648	-0.125346	-2.75825	0.0144002	0.0656354	-3.99897	-0.133836	-0.125346	-1.70393	0.108541	0.269908	-5.61264	0.127562	-0.125346	1.62405	0.12471	0.234136	-5.90366	-0.272207
DPYD	1.0714	1.60845	10.8674	1.30317e-08	1.10666e-06	10.1004	0.719798	1.60845	7.30108	2.26844e-06	0.000118678	5.0513	0.816352	1.60845	8.28045	4.75268e-07	3.51831e-05	6.62536	0.188547	1.60845	1.91247	0.0746541	0.188347	-5.33481	0.491967	1.60845	4.99013	0.000150636	0.00326829	0.940305	-0.351601	1.60845	-3.56637	0.00272385	0.018788	-2.36845	-0.255046	1.60845	-2.58699	0.0203402	0.0840164	-4.0864	-0.882852	1.60845	-8.95497	1.73487e-07	6.51632e-06	7.52447	-0.579432
SNX7	0.0850701	-0.21431	1.41926	0.175803	0.379698	-6.30964	0.123719	-0.21431	2.06406	0.056335	0.174653	-4.95823	0.232994	-0.21431	3.88714	0.00140217	0.011313	-1.39877	-0.0825117	-0.21431	-1.37658	0.188384	0.354533	-6.12373	0.0386867	-0.21431	0.645427	0.528178	0.718064	-6.55708	0.038649	-0.21431	0.644798	0.528574	0.707846	-7.05333	0.147924	-0.21431	2.46788	0.0257893	0.0999753	-4.31032	-0.167582	-0.21431	-2.79584	0.0133416	0.0437671	-3.85022	-0.0463833
FRRS1	0.31312	0.0125261	3.4016	0.00383332	0.0273252	-2.74686	0.345674	0.0125261	3.75524	0.0018417	0.0157654	-1.681	0.290285	0.0125261	3.15352	0.00640568	0.0335523	-2.89221	0.272504	0.0125261	2.96036	0.00953353	0.0421916	-3.40874	0.213261	0.0125261	2.31678	0.0347084	0.130827	-4.35829	0.0325536	0.0125261	0.353648	0.728411	0.851921	-7.20474	-0.0228352	0.0125261	-0.248072	0.807366	0.899726	-6.98421	-0.0406166	0.0125261	-0.44124	0.665189	0.776971	-7.08968	-0.0998588
AGL	0.129894	-0.0226626	1.2484	0.230584	0.449994	-6.52604	0.465777	-0.0226626	4.47656	0.000419865	0.00529075	-0.208088	0.41909	-0.0226626	4.02785	0.00104917	0.00913971	-1.11069	0.0880783	-0.0226626	0.846516	0.410264	0.59123	-6.69789	0.209928	-0.0226626	2.01761	0.0614588	0.192319	-4.87788	0.335883	-0.0226626	3.22816	0.00549008	0.0322501	-3.06103	0.289196	-0.0226626	2.77945	0.0137935	0.0641199	-3.71635	-0.0418152	-0.0226626	-0.401884	0.693307	0.798277	-7.10705	0.0800347
SLC35A3	0.0510635	-0.229175	0.80597	0.432565	0.652746	-6.97563	0.109284	-0.229175	1.72491	0.104608	0.263408	-5.50603	-0.0688666	-0.229175	-1.08697	0.293819	0.480576	-6.32553	0.0432596	-0.229175	0.682795	0.504908	0.671831	-6.82534	0.158446	-0.229175	2.50086	0.0241552	0.103133	-4.02163	0.0582208	-0.229175	0.918939	0.372337	0.577801	-6.8351	-0.11993	-0.229175	-1.89294	0.0773697	0.214588	-5.31653	-0.00780394	-0.229175	-0.123175	0.903566	0.943189	-7.18411	0.107382
MFSD14A	-0.14494	-0.558726	-1.84713	0.0840873	0.238081	-5.68002	0.100917	-0.558726	1.28609	0.217466	0.423688	-6.11135	-0.0883639	-0.558726	-1.12612	0.277407	0.462542	-6.28323	0.0994195	-0.558726	1.26701	0.22403	0.397492	-6.26111	-0.0302298	-0.558726	-0.385252	0.705334	0.837129	-6.69548	0.245856	-0.558726	3.13322	0.00667985	0.0375089	-3.25339	0.056576	-0.558726	0.721011	0.481736	0.677725	-6.74657	0.244359	-0.558726	3.11414	0.006948	0.0261905	-3.21744	0.11471
SASS6	-0.403776	0.547963	-5.8831	2.7335e-05	0.000584928	2.25591	0.171802	0.547963	2.50319	0.0240438	0.0971281	-4.17193	-0.566069	0.547963	-8.24774	4.99758e-07	3.61622e-05	6.57512	-0.118645	0.547963	-1.72868	0.103914	0.238263	-5.6253	-0.342433	0.547963	-4.98931	0.000150878	0.00326829	0.938706	0.575578	0.547963	8.38629	4.04307e-07	1.69824e-05	6.6129	-0.162293	0.547963	-2.36464	0.0316086	0.115589	-4.50072	0.285131	0.547963	4.15442	0.000809072	0.00497195	-1.08275	0.0613434
TRMT13	0.0649327	-0.417927	1.06863	0.301749	0.527206	-6.72898	0.0273216	-0.417927	0.449645	0.659249	0.817625	-6.83386	-0.065423	-0.417927	-1.0767	0.29824	0.485023	-6.33641	-0.000583459	-0.417927	-0.00960228	0.992462	0.996414	-7.06811	-0.0373011	-0.417927	-0.613882	0.548281	0.73138	-6.57743	-0.0376111	-0.417927	-0.618984	0.545001	0.719809	-7.07018	-0.130356	-0.417927	-2.14533	0.0483011	0.155165	-4.89214	-0.0655161	-0.417927	-1.07823	0.297578	0.443821	-6.59875	-0.102234
DBT	0.111997	-0.318496	2.20404	0.0431699	0.153937	-5.07642	0.0878921	-0.318496	1.72967	0.103734	0.261882	-5.49878	-0.000953992	-0.318496	-0.018774	0.985263	0.993743	-6.92558	0.056171	-0.318496	1.10541	0.286	0.46581	-6.44663	0.0373819	-0.318496	0.735654	0.473029	0.677785	-6.49357	-0.0241051	-0.318496	-0.474374	0.641908	0.791639	-7.15235	-0.112951	-0.318496	-2.22281	0.0416389	0.14109	-4.75603	-0.0558262	-0.318496	-1.09863	0.288858	0.434899	-6.57693	-0.0746153
RTCA-AS1	0.0686495	0.20424	0.971997	0.346115	0.571446	-6.82686	0.0322736	0.20424	0.456957	0.6541	0.814486	-6.83041	0.0850406	0.20424	1.20408	0.246793	0.428978	-6.19527	0.104843	0.20424	1.48445	0.157927	0.315664	-5.97988	0.0499707	0.20424	0.707527	0.489839	0.689189	-6.5142	-0.0363758	0.20424	-0.515039	0.61386	0.772974	-7.13136	0.0163911	0.20424	0.232079	0.819541	0.907657	-6.98825	0.0361931	0.20424	0.512452	0.615626	0.737154	-7.05424	-0.0186788
RTCA	0.0786572	-0.609962	0.808015	0.431422	0.652198	-6.97395	0.0384373	-0.609962	0.394851	0.698383	0.843052	-6.85799	-0.0145641	-0.609962	-0.149611	0.883019	0.935886	-6.91397	-0.0736683	-0.609962	-0.756765	0.460645	0.635168	-6.77089	0.0514799	-0.609962	0.528832	0.604482	0.772259	-6.62744	-0.0402199	-0.609962	-0.413163	0.685199	0.822764	-7.18078	-0.0932214	-0.609962	-0.957626	0.353087	0.565122	-6.54615	-0.152326	-0.609962	-1.56478	0.138006	0.252325	-5.98946	-0.0271774
CDC14A	-0.160054	0.490898	-2.01391	0.0618846	0.194248	-5.40562	0.0126087	0.490898	0.158652	0.876011	0.94028	-6.92657	-0.121488	0.490898	-1.52865	0.146686	0.304898	-5.77911	0.187788	0.490898	2.36288	0.0317179	0.101864	-4.55315	-0.340616	0.490898	-4.28587	0.000618436	0.00821998	-0.463871	0.172663	0.490898	2.17256	0.0458545	0.146886	-5.0908	0.0385655	0.490898	0.485258	0.634343	0.793878	-6.8932	0.347842	0.490898	4.37679	0.000513963	0.00350182	-0.625961	-0.180562
EXTL2	-0.163541	-0.422501	-2.45967	0.0262122	0.109707	-4.61055	-0.0126242	-0.422501	-0.189869	0.851899	0.930507	-6.92084	0.141152	-0.422501	2.12294	0.0504019	0.147776	-4.84385	0.0360068	-0.422501	0.541545	0.595902	0.74429	-6.91456	-0.164849	-0.422501	-2.47934	0.0252099	0.10631	-4.06156	0.150917	-0.422501	2.2698	0.0380262	0.129581	-4.9178	0.304693	-0.422501	4.58261	0.000339002	0.00427639	-0.0560774	0.199548	-0.422501	3.00121	0.00876659	0.0315915	-3.444	-0.00130804
SLC30A7	0.0942622	-0.0672519	1.16869	0.260353	0.483224	-6.61928	0.24234	-0.0672519	3.0046	0.00870576	0.0479205	-3.20237	0.125227	-0.0672519	1.5526	0.140883	0.297532	-5.74545	0.228622	-0.0672519	2.83452	0.0123312	0.0510814	-3.65704	-0.0265027	-0.0672519	-0.328588	0.746906	0.863895	-6.71657	0.148078	-0.0672519	1.83591	0.0858095	0.224465	-5.65644	0.0309651	-0.0672519	0.383913	0.706307	0.841217	-6.93916	0.13436	-0.0672519	1.66583	0.116011	0.221971	-5.84184	-0.120765
DPH5	-0.00361657	-0.460565	-0.0709398	0.944361	0.974377	-7.31028	0.0858601	-0.460565	1.68416	0.112362	0.276739	-5.56756	-0.00519537	-0.460565	-0.101908	0.920148	0.957238	-6.92029	-0.0718499	-0.460565	-1.40935	0.178661	0.343065	-6.0809	-0.0257199	-0.460565	-0.504501	0.621072	0.781692	-6.64043	0.0894766	-0.460565	1.7551	0.0991667	0.246581	-5.78343	-0.0015788	-0.460565	-0.0309685	0.975694	0.988057	-7.01615	-0.0682333	-0.460565	-1.33841	0.200243	0.33267	-6.2951	-0.0221033
DPH5-DT	-0.0658042	0.274512	-0.926359	0.368591	0.593461	-6.87024	-0.111138	0.274512	-1.56454	0.138062	0.317058	-5.74224	-0.109076	0.274512	-1.53552	0.145001	0.30263	-5.76949	-0.16569	0.274512	-2.3325	0.0336602	0.105953	-4.60852	-0.130194	0.274512	-1.8328	0.0862928	0.237872	-5.17821	-0.0453336	0.274512	-0.638185	0.532756	0.710928	-7.05771	-0.0432722	0.274512	-0.609164	0.551322	0.731207	-6.82295	-0.0998853	0.274512	-1.40614	0.179596	0.307493	-6.20747	-0.0643893
COL11A1	0.30111	1.87269	1.26912	0.223299	0.441884	-6.50098	0.567885	1.87269	2.39352	0.0298665	0.11265	-4.37498	0.471566	1.87269	1.98756	0.0649966	0.176115	-5.07345	0.469971	1.87269	1.98083	0.0658126	0.17204	-5.22213	0.115382	1.87269	0.48631	0.633615	0.789062	-6.64975	0.266775	1.87269	1.1244	0.278111	0.482557	-6.62692	0.170456	1.87269	0.718438	0.483276	0.678672	-6.74846	0.168862	1.87269	0.711718	0.487312	0.63089	-6.92823	-0.185728
RNPC3	0.209875	-0.279666	3.78083	0.00174671	0.0149632	-1.96512	-0.0278523	-0.279666	-0.50175	0.622961	0.792841	-6.80808	-0.108035	-0.279666	-1.94621	0.070165	0.185571	-5.14182	-0.0137644	-0.279666	-0.247961	0.80745	0.886584	-7.03572	0.0123579	-0.279666	0.222623	0.826763	0.910439	-6.74711	-0.237728	-0.279666	-4.28258	0.000622595	0.00603989	-0.88997	-0.31791	-0.279666	-5.72704	3.65579e-05	0.000777535	2.19355	-0.22364	-0.279666	-4.02879	0.00104714	0.00605696	-1.34165	-0.197517
AMY2B	0.290434	0.259839	3.5425	0.00286208	0.021828	-2.45724	0.266309	0.259839	3.24823	0.00526679	0.0335808	-2.71419	0.317861	0.259839	3.87703	0.00143174	0.0114608	-1.41947	0.044739	0.259839	0.545693	0.593116	0.741807	-6.91222	0.401168	0.259839	4.89315	0.000182405	0.003586	0.749655	-0.0241257	0.259839	-0.294267	0.772495	0.877949	-7.22499	0.027427	0.259839	0.334534	0.742502	0.863569	-6.95775	-0.245695	0.259839	-2.9968	0.00884634	0.0318398	-3.4528	0.110734
PRMT6	-0.114565	-0.529454	-2.02483	0.0606356	0.191688	-5.38717	-0.169536	-0.529454	-2.99637	0.00885419	0.0485551	-3.21871	-0.189857	-0.529454	-3.35554	0.00421732	0.0250076	-2.48444	-0.217964	-0.529454	-3.85229	0.00150681	0.0104056	-1.59416	-0.135003	-0.529454	-2.38603	0.0303093	0.119877	-4.23297	-0.0549702	-0.529454	-0.971543	0.346334	0.552394	-6.7853	-0.0752919	-0.529454	-1.33071	0.202708	0.403386	-6.13157	-0.103398	-0.529454	-1.82746	0.0871278	0.179794	-5.59272	-0.0204371
SLC25A24	0.0656205	0.0557619	0.740327	0.470271	0.684099	-7.02742	0.111593	0.0557619	1.25899	0.226837	0.434509	-6.14424	0.0388878	0.0557619	0.438731	0.666967	0.795755	-6.82487	0.524433	0.0557619	5.91663	2.56909e-05	0.000463188	2.51362	0.179768	0.0557619	2.02814	0.0602614	0.18977	-4.86026	0.0459727	0.0557619	0.518662	0.61139	0.771483	-7.12941	-0.0267326	0.0557619	-0.301596	0.767006	0.87753	-6.96874	0.458813	0.0557619	5.1763	0.000104654	0.000998726	0.986597	0.114148
EEIG2	-0.0296539	0.36379	-0.425545	0.676343	0.825116	-7.21749	0.378174	0.36379	5.42694	6.45298e-05	0.00135524	1.67481	-0.0237339	0.36379	-0.340591	0.738027	0.840927	-6.86481	-0.268634	0.36379	-3.85501	0.00149838	0.010378	-1.58858	-0.0162487	0.36379	-0.233175	0.818705	0.906274	-6.74459	0.407828	0.36379	5.85249	2.89319e-05	0.000520768	2.23298	0.00592001	0.36379	0.0849544	0.933395	0.965176	-7.01285	-0.23898	0.36379	-3.42946	0.00361814	0.0159582	-2.57632	0.0134053
PRPF38B	-0.176479	-0.503234	-3.41346	0.00374021	0.0267919	-2.72254	-0.180524	-0.503234	-3.49168	0.00318014	0.0230971	-2.21994	-0.182384	-0.503234	-3.52766	0.00295152	0.0192803	-2.13421	-0.0349468	-0.503234	-0.67594	0.509132	0.675174	-6.83012	-0.108086	-0.503234	-2.09059	0.053586	0.174777	-4.75467	-0.00404447	-0.503234	-0.078228	0.938657	0.971056	-7.26751	-0.00590435	-0.503234	-0.114202	0.910558	0.954165	-7.00977	0.141532	-0.503234	2.73752	0.0150184	0.0478393	-3.96396	0.0683933
STXBP3	0.104996	-0.371129	1.77175	0.0962751	0.259221	-5.79913	0.0506937	-0.371129	0.855423	0.405467	0.621722	-6.56272	0.0563563	-0.371129	0.950975	0.356346	0.543469	-6.46235	-0.013584	-0.371129	-0.229221	0.821722	0.896042	-7.04043	0.0601015	-0.371129	1.01417	0.326214	0.547223	-6.24995	-0.0543027	-0.371129	-0.916323	0.373664	0.579192	-6.83751	-0.0486401	-0.371129	-0.82077	0.424336	0.631246	-6.66837	-0.11858	-0.371129	-2.00097	0.0633958	0.142134	-5.30916	-0.0448949
GPSM2	-1.14986	0.824723	-13.1951	8.69596e-10	1.28997e-07	12.8414	-0.203048	0.824723	-2.33005	0.0338214	0.122483	-4.49064	-0.166957	0.824723	-1.9159	0.0741868	0.193027	-5.1914	-0.466279	0.824723	-5.35073	7.46871e-05	0.00104322	1.43038	-0.0419748	0.824723	-0.481676	0.636829	0.791256	-6.65208	0.946817	0.824723	10.8651	1.30707e-08	1.15169e-06	10.1162	0.982907	0.824723	11.2792	7.81669e-09	1.57937e-06	10.6895	0.683585	0.824723	7.84439	9.38872e-07	2.37126e-05	5.80165	1.10789
CLCC1	0.105784	-0.402173	1.19105	0.251718	0.473446	-6.59363	0.0679305	-0.402173	0.76485	0.455955	0.666984	-6.63694	-0.00721576	-0.402173	-0.0812444	0.936297	0.966311	-6.92229	-0.0329894	-0.402173	-0.371438	0.715386	0.830636	-6.99554	0.0779484	-0.402173	0.877645	0.393661	0.60967	-6.37813	-0.0378535	-0.402173	-0.426204	0.675874	0.815796	-7.17504	-0.113	-0.402173	-1.2723	0.222196	0.426355	-6.20385	-0.138773	-0.402173	-1.56249	0.138543	0.253013	-5.99273	-0.0278356
WDR47	0.102859	-0.0554772	0.553575	0.58784	0.76756	-7.15206	0.110923	-0.0554772	0.596975	0.559224	0.747269	-6.75396	0.475942	-0.0554772	2.56146	0.0214066	0.0797661	-4.04934	0.00488119	-0.0554772	0.0262699	0.97938	0.989179	-7.0678	0.191021	-0.0554772	1.02805	0.319847	0.54124	-6.23601	0.00806415	-0.0554772	0.0434002	0.965942	0.984337	-7.26976	0.373082	-0.0554772	2.00788	0.0625843	0.185225	-5.12706	-0.097978	-0.0554772	-0.527305	0.605517	0.728623	-7.04621	0.0881623
TAF13	0.190212	-0.284666	2.70568	0.0160178	0.0779383	-4.14187	-0.128581	-0.284666	-1.82902	0.0868839	0.233316	-5.34443	0.0571116	-0.284666	0.812389	0.428984	0.613979	-6.58496	-0.0214076	-0.284666	-0.304515	0.764824	0.860748	-7.01928	0.0337584	-0.284666	0.4802	0.637854	0.791954	-6.65281	-0.318793	-0.284666	-4.5347	0.000373349	0.00398114	-0.373098	-0.1331	-0.284666	-1.8933	0.0773193	0.214513	-5.31595	-0.211619	-0.284666	-3.0102	0.00860617	0.0311475	-3.42605	-0.156453
TMEM167B	0.0747349	-0.512198	1.51994	0.148848	0.340289	-6.17218	0.0918772	-0.512198	1.86857	0.0808807	0.222602	-5.28143	0.0894907	-0.512198	1.82004	0.0883005	0.216983	-5.345	0.0249075	-0.512198	0.506561	0.619659	0.762047	-6.93361	0.0590411	-0.512198	1.20076	0.248039	0.462936	-6.04905	0.0171424	-0.512198	0.348637	0.732096	0.85427	-7.20659	0.0147559	-0.512198	0.300101	0.768125	0.878382	-6.96922	-0.0498274	-0.512198	-1.01337	0.326583	0.47496	-6.66578	-0.0156937
SARS1	-0.251193	-0.132486	-1.75192	0.0997291	0.264663	-5.82992	-0.162967	-0.132486	-1.13659	0.273135	0.487833	-6.28559	0.354184	-0.132486	2.47021	0.0256702	0.0905565	-4.22017	-0.226409	-0.132486	-1.57906	0.134696	0.282515	-5.84709	-0.0188683	-0.132486	-0.131594	0.897014	0.949346	-6.76403	0.088226	-0.132486	0.615322	0.547354	0.721615	-7.07252	0.605377	-0.132486	4.22213	0.000704381	0.00721559	-0.789922	0.0247839	-0.132486	0.172852	0.865025	0.91906	-7.17633	0.232325
PSRC1	-1.8845	0.992459	-17.0759	2.10998e-11	7.72715e-09	16.531	-0.603395	0.992459	-5.46752	5.97164e-05	0.00127239	1.75297	-0.301106	0.992459	-2.72839	0.0152985	0.0628637	-3.73074	-0.322114	0.992459	-2.91875	0.0103819	0.0450241	-3.49117	-0.13681	0.992459	-1.23967	0.233708	0.445937	-6.0036	1.2811	0.992459	11.6084	5.2501e-09	5.49339e-07	11.0405	1.58339	0.992459	14.3475	2.63304e-10	2.37359e-07	13.9773	1.56239	0.992459	14.1572	3.18881e-10	8.11704e-08	13.8483	1.74769
SORT1	-0.24713	0.190342	-3.87995	0.00142314	0.0127879	-1.76009	-0.332226	0.190342	-5.21597	9.68922e-05	0.00182553	1.26519	-0.439147	0.190342	-6.89464	4.50199e-06	0.000172199	4.36853	-0.361683	0.190342	-5.67845	4.00489e-05	0.000646465	2.0627	-0.263288	0.190342	-4.13364	0.000844277	0.0103495	-0.772105	-0.0850967	0.190342	-1.33602	0.201005	0.392859	-6.37597	-0.192018	0.190342	-3.01469	0.00852712	0.0454845	-3.25284	-0.114554	0.190342	-1.7985	0.0917821	0.18692	-5.63847	-0.0161586
PSMA5	-0.0123893	-0.81122	-0.157707	0.876742	0.941877	-7.29977	-0.104127	-0.81122	-1.32547	0.204399	0.4066	-6.06256	-0.0521407	-0.81122	-0.663716	0.516714	0.684454	-6.69669	-0.0519813	-0.81122	-0.661688	0.517978	0.682504	-6.83991	-0.120759	-0.81122	-1.53718	0.144597	0.329993	-5.61876	-0.0917379	-0.81122	-1.16776	0.260716	0.462018	-6.57842	-0.0397514	-0.81122	-0.506009	0.620037	0.783858	-6.8825	-0.039592	-0.81122	-0.50398	0.621429	0.741526	-7.05873	-0.10837
ATXN7L2	0.0401869	-0.456563	0.888193	0.388138	0.613348	-6.90508	-0.132532	-0.456563	-2.92915	0.0101632	0.0535772	-3.35173	0.0397919	-0.456563	0.879462	0.392706	0.579141	-6.52779	-0.155301	-0.456563	-3.4324	0.00359618	0.0203102	-2.45608	0.0586889	-0.456563	1.29711	0.213743	0.421054	-5.93435	-0.172719	-0.456563	-3.81734	0.00161967	0.0125701	-1.85037	-0.000395012	-0.456563	-0.00873037	0.993147	0.996704	-7.01662	-0.195488	-0.456563	-4.32059	0.000576199	0.00381927	-0.741183	0.018502
GNAI3	-0.0410961	-0.680838	-0.664094	0.516479	0.716586	-7.08241	0.0362624	-0.680838	0.585982	0.566401	0.751887	-6.76067	-0.132847	-0.680838	-2.14675	0.0481706	0.143132	-4.80262	-0.167982	-0.680838	-2.71451	0.0157343	0.061097	-3.89073	-0.150135	-0.680838	-2.4261	0.0280101	0.113614	-4.15971	0.0773585	-0.680838	1.25008	0.229988	0.428995	-6.48215	-0.0917512	-0.680838	-1.48265	0.158398	0.345158	-5.93174	-0.126886	-0.680838	-2.05042	0.0577974	0.132652	-5.22555	-0.109038
AMPD2	-0.0498753	-0.491863	-0.767241	0.454574	0.67118	-7.00668	-0.0878863	-0.491863	-1.35197	0.195964	0.395266	-6.02907	0.144799	-0.491863	2.22746	0.0412677	0.127774	-4.66103	-0.0858973	-0.491863	-1.32137	0.205728	0.375475	-6.19408	-0.0829996	-0.491863	-1.2768	0.220645	0.429809	-5.95913	-0.0380109	-0.491863	-0.584729	0.567223	0.737358	-7.09153	0.194674	-0.491863	2.9947	0.00888459	0.0467948	-3.29262	-0.036022	-0.491863	-0.554132	0.587468	0.715354	-7.03113	-0.0331243
GSTM4	0.0323094	-0.370952	0.299103	0.768872	0.880675	-7.26565	0.0631754	-0.370952	0.584844	0.567147	0.752281	-6.76135	0.227682	-0.370952	2.10776	0.0518743	0.151074	-4.87002	0.0178257	-0.370952	0.16502	0.871081	0.926754	-7.05378	0.0600352	-0.370952	0.555774	0.586373	0.759045	-6.61237	0.0308661	-0.370952	0.285741	0.778895	0.881409	-7.2276	0.195373	-0.370952	1.80865	0.0901257	0.237344	-5.45106	-0.0144837	-0.370952	-0.134082	0.895079	0.938168	-7.18263	0.0277259
GSTM2	0.116254	-0.413191	1.26861	0.223475	0.441973	-6.5016	-0.0110468	-0.413191	-0.120548	0.905612	0.955635	-6.93217	0.235811	-0.413191	2.57327	0.0209069	0.078551	-4.02705	-0.208432	-0.413191	-2.2745	0.0376815	0.114758	-4.71327	0.0482516	-0.413191	0.526543	0.606034	0.773313	-6.62869	-0.127301	-0.413191	-1.38916	0.184602	0.372158	-6.30754	0.119557	-0.413191	1.30466	0.211225	0.413789	-6.16413	-0.324685	-0.413191	-3.54311	0.00285846	0.0132562	-2.34311	-0.068002
GSTM3	-0.163235	0.0416651	-1.19813	0.249033	0.470696	-6.58543	-0.406578	0.0416651	-2.98425	0.00907728	0.0494775	-3.24274	0.236067	0.0416651	1.73271	0.103177	0.240927	-5.48049	-0.192047	0.0416651	-1.40961	0.178586	0.343065	-6.08056	-0.637689	0.0416651	-4.68059	0.000278481	0.00467552	0.328464	-0.243344	0.0416651	-1.78612	0.0938367	0.238024	-5.73512	0.399301	0.0416651	2.93084	0.0101281	0.0512925	-3.41926	-0.0288125	0.0416651	-0.211481	0.835293	0.899954	-7.16849	-0.474454
CSF1	0.237384	0.0872331	2.24705	0.0397374	0.146165	-4.99978	-0.144344	0.0872331	-1.36634	0.191508	0.389903	-6.01069	0.110632	0.0872331	1.04722	0.311201	0.498901	-6.36716	-0.171958	0.0872331	-1.62773	0.123922	0.267891	-5.77648	-0.153654	0.0872331	-1.45447	0.165952	0.361351	-5.73209	-0.381728	0.0872331	-3.61339	0.00247084	0.0174163	-2.27155	-0.126753	0.0872331	-1.19982	0.248393	0.457045	-6.28988	-0.409343	0.0872331	-3.87478	0.00143841	0.00775735	-1.65945	-0.391038
AHCYL1	0.191762	-0.40544	3.70416	0.00204719	0.0169667	-2.12364	-0.270372	-0.40544	-5.22261	9.56519e-05	0.0018109	1.27817	-0.308765	-0.40544	-5.96423	2.35313e-05	0.000539153	2.70168	-0.367003	-0.40544	-7.08919	3.23381e-06	0.000107662	4.62021	-0.336923	-0.40544	-6.50815	8.82049e-06	0.000527384	3.76976	-0.462134	-0.40544	-8.92677	1.80761e-07	8.64626e-06	7.4374	-0.500527	-0.40544	-9.66839	6.32061e-08	6.98786e-06	8.61503	-0.558765	-0.40544	-10.7933	1.43103e-08	9.63809e-07	10.0546	-0.528686
STRIP1	-0.0896317	-0.556415	-1.13848	0.272371	0.496409	-6.65327	-0.0664372	-0.556415	-0.843869	0.411696	0.627558	-6.57261	-0.0395528	-0.556415	-0.50239	0.622521	0.765591	-6.79372	-0.0337923	-0.556415	-0.429222	0.673723	0.800724	-6.97133	-0.0633755	-0.556415	-0.804981	0.433119	0.64438	-6.43954	0.0231946	-0.556415	0.294612	0.772236	0.877781	-7.22488	0.0500789	-0.556415	0.636091	0.534084	0.718426	-6.80567	0.0558394	-0.556415	0.709259	0.488794	0.632327	-6.93002	0.0262562
RBM15	-0.0797844	-0.340384	-1.17107	0.259423	0.482108	-6.61657	0.0917961	-0.340384	1.34738	0.197405	0.397147	-6.03491	0.0390048	-0.340384	0.57251	0.575264	0.731343	-6.7547	-0.0795118	-0.340384	-1.16707	0.260987	0.438621	-6.37833	0.0661382	-0.340384	0.970773	0.346705	0.566981	-6.29248	0.17158	-0.340384	2.51845	0.0233245	0.092063	-4.45929	0.118789	-0.340384	1.74358	0.101213	0.257236	-5.55222	0.000272563	-0.340384	0.00400066	0.996859	0.998519	-7.19213	0.145923
LAMTOR5-AS1	-0.264116	0.0368727	-4.25137	0.000663545	0.00723356	-0.992731	-0.0972657	0.0368727	-1.56565	0.137804	0.316713	-5.74067	-0.227918	0.0368727	-3.66871	0.00220317	0.0155349	-1.846	-0.303318	0.0368727	-4.88238	0.000186334	0.00211389	0.504881	-0.130476	0.0368727	-2.10021	0.0526205	0.172995	-4.73825	0.16685	0.0368727	2.68572	0.0166771	0.0728695	-4.13982	0.0361974	0.0368727	0.582655	0.568583	0.744469	-6.83926	-0.0392019	0.0368727	-0.631016	0.53731	0.6728	-6.98396	0.13364
SLC16A4	-0.0372524	-0.0357394	-0.249533	0.806255	0.901662	-7.28	-0.016487	-0.0357394	-0.110437	0.913493	0.958994	-6.93341	0.285351	-0.0357394	1.91141	0.0747996	0.194234	-5.1987	0.0352556	-0.0357394	0.236158	0.816431	0.893097	-7.03873	-0.0573533	-0.0357394	-0.384179	0.706114	0.837543	-6.69591	0.0207654	-0.0357394	0.139096	0.891182	0.944354	-7.26051	0.322603	-0.0357394	2.16094	0.0468839	0.152249	-4.86491	0.072508	-0.0357394	0.485692	0.634043	0.751603	-7.06816	-0.0201009
LAMTOR5	-0.364387	-0.71319	-3.47657	0.00328141	0.024277	-2.59292	-0.51591	-0.71319	-4.92223	0.000172214	0.00275707	0.686346	-0.515748	-0.71319	-4.92068	0.000172743	0.00234846	0.693999	-0.508567	-0.71319	-4.85216	0.000197833	0.00220991	0.444374	-0.522815	-0.71319	-4.98811	0.000151237	0.00327002	0.936336	-0.151523	-0.71319	-1.44566	0.168373	0.350679	-6.23252	-0.15136	-0.71319	-1.44411	0.168802	0.359018	-5.984	-0.14418	-0.71319	-1.3756	0.188682	0.318629	-6.2474	-0.158428
LRIF1	0.0781109	0.0887342	1.13036	0.275673	0.499661	-6.66229	0.0370449	0.0887342	0.536084	0.599581	0.775807	-6.78961	0.0664269	0.0887342	0.961276	0.351307	0.538658	-6.45255	0.18735	0.0887342	2.71118	0.0158408	0.0613275	-3.89718	0.0902744	0.0887342	1.30638	0.210654	0.418203	-5.92295	-0.041066	0.0887342	-0.594273	0.560984	0.731597	-7.0857	-0.011684	0.0887342	-0.169081	0.86794	0.932861	-7.00157	0.109239	0.0887342	1.58082	0.134294	0.247024	-5.96647	0.0121635
DRAM2	0.137742	-0.46854	1.96333	0.0679817	0.207538	-5.49035	-0.0413803	-0.46854	-0.58982	0.56389	0.750348	-6.75834	-0.034836	-0.46854	-0.496539	0.626547	0.768019	-6.79675	-0.11956	-0.46854	-1.70416	0.108496	0.245457	-5.6626	0.0356719	-0.46854	0.508455	0.618361	0.779934	-6.63836	-0.179123	-0.46854	-2.55315	0.021765	0.0877661	-4.39368	-0.172578	-0.46854	-2.45987	0.0262017	0.100973	-4.32522	-0.257302	-0.46854	-3.66749	0.00220875	0.0108621	-2.08708	-0.10207
CEPT1	0.0930676	-0.289587	1.55543	0.140209	0.327287	-6.12206	0.147018	-0.289587	2.4571	0.0263457	0.103215	-4.25774	0.050185	-0.289587	0.838739	0.414482	0.599668	-6.56299	-0.0713155	-0.289587	-1.19189	0.251399	0.427598	-6.34996	0.0320265	-0.289587	0.535257	0.600139	0.769283	-6.62391	0.0539502	-0.289587	0.901667	0.381159	0.585679	-6.85091	-0.0428825	-0.289587	-0.716693	0.484322	0.67973	-6.74974	-0.164383	-0.289587	-2.74732	0.0147228	0.0470769	-3.94489	-0.0610411
PIFO	0.371983	0.0194828	6.85234	4.84107e-06	0.000142544	4.03303	0.212588	0.0194828	3.91609	0.00132083	0.0121784	-1.35141	0.395142	0.0194828	7.27894	2.35339e-06	0.00010757	5.02119	0.284289	0.0194828	5.23691	9.30382e-05	0.0012404	1.20771	0.321334	0.0194828	5.91932	2.55635e-05	0.0010398	2.70938	-0.159396	0.0194828	-2.93624	0.0100166	0.050488	-3.6483	0.0231583	0.0194828	0.426601	0.67559	0.821898	-6.92108	-0.0876946	0.0194828	-1.61543	0.126573	0.236385	-5.91629	-0.0506493
WDR77	-0.0993586	-0.495078	-1.23202	0.236475	0.456849	-6.54561	-0.0984648	-0.495078	-1.22094	0.240526	0.452081	-6.18946	-0.0613766	-0.495078	-0.761053	0.458154	0.638906	-6.6259	0.0634228	-0.495078	0.786426	0.443586	0.620628	-6.74759	-0.0136016	-0.495078	-0.168656	0.868268	0.934732	-6.75819	0.000893796	-0.495078	0.0110828	0.9913	0.996299	-7.27069	0.037982	-0.495078	0.470966	0.644286	0.800338	-6.90031	0.162781	-0.495078	2.01845	0.0613631	0.138531	-5.27974	0.0857569
ATP5PB	0.0460416	-0.904517	0.798349	0.436841	0.656219	-6.98185	0.420138	-0.904517	7.28508	2.32951e-06	0.000121331	5.02456	0.12477	-0.904517	2.16349	0.0466567	0.13966	-4.77348	0.115918	-0.904517	2.00999	0.0623384	0.166032	-5.17336	0.00676366	-0.904517	0.11728	0.908158	0.95596	-6.7659	0.374096	-0.904517	6.48673	9.16104e-06	0.000213436	3.4114	0.0787289	-0.904517	1.36514	0.191877	0.388831	-6.08776	0.0698767	-0.904517	1.21164	0.243964	0.384174	-6.44979	-0.0392779
RAP1A	0.16912	-0.0975919	3.08405	0.00739268	0.0450285	-3.39279	0.289019	-0.0975919	5.27053	8.71776e-05	0.00168586	1.37163	0.227012	-0.0975919	4.13977	0.000833729	0.00768723	-0.881884	0.140536	-0.0975919	2.56281	0.0213489	0.07637	-4.18102	0.16991	-0.0975919	3.09846	0.00717637	0.0462595	-2.86702	0.119899	-0.0975919	2.18647	0.0446495	0.144583	-5.06629	0.0578923	-0.0975919	1.05572	0.307424	0.520485	-6.44833	-0.0285834	-0.0975919	-0.521245	0.609632	0.73192	-7.04951	0.000790108
DDX20	-0.0172539	-0.357389	-0.262819	0.796184	0.896048	-7.2764	0.0313554	-0.357389	0.477618	0.63965	0.804989	-6.82036	0.0114607	-0.357389	0.174575	0.863695	0.922329	-6.90971	-0.0175838	-0.357389	-0.267843	0.792385	0.877524	-7.03032	-0.00976558	-0.357389	-0.148753	0.883684	0.94359	-6.7615	0.0486093	-0.357389	0.740437	0.470206	0.662924	-6.98526	0.0287147	-0.357389	0.437394	0.667915	0.816461	-6.91621	-0.000329826	-0.357389	-0.00502405	0.996056	0.998442	-7.19213	0.00748835
CTTNBP2NL	-0.30126	-0.224044	-4.29902	0.000602077	0.00667525	-0.894594	-0.174285	-0.224044	-2.48707	0.0248261	0.0993977	-4.20201	-0.238933	-0.224044	-3.4096	0.00377021	0.023012	-2.37465	0.464083	-0.224044	6.62253	7.21316e-06	0.000183052	3.80478	-0.343556	-0.224044	-4.9026	0.000179026	0.00357403	0.768281	0.126975	-0.224044	1.81195	0.0895932	0.231367	-5.69448	0.0623272	-0.224044	0.889419	0.3875	0.597829	-6.60918	0.765343	-0.224044	10.9216	1.21747e-08	8.647e-07	10.2176	-0.0422966
WNT2B	-0.0869254	0.872398	-1.2706	0.222786	0.441092	-6.49918	0.0529041	0.872398	0.773305	0.451083	0.662519	-6.63034	0.028514	0.872398	0.416792	0.682599	0.805252	-6.83465	0.00931395	0.872398	0.136143	0.893477	0.938483	-7.05837	0.0304782	0.872398	0.445503	0.662173	0.806922	-6.66946	0.139829	0.872398	2.0439	0.0585086	0.173017	-5.31346	0.115439	0.872398	1.68739	0.111731	0.274906	-5.63756	0.0962393	0.872398	1.40674	0.17942	0.307312	-6.20668	0.117404
ST7L	-0.0716956	-0.23874	-1.18732	0.253146	0.475105	-6.59794	-0.0429865	-0.23874	-0.711879	0.487215	0.693235	-6.67679	-0.0816967	-0.23874	-1.35294	0.19566	0.369121	-6.01402	-0.128048	-0.23874	-2.12054	0.0506324	0.142293	-4.9848	-0.0994009	-0.23874	-1.64613	0.120046	0.293576	-5.4626	0.0287091	-0.23874	0.475437	0.641168	0.791639	-7.15182	-0.0100011	-0.23874	-0.165624	0.870614	0.934487	-7.00218	-0.0563521	-0.23874	-0.93322	0.365149	0.516311	-6.74358	-0.0277053
CAPZA1	-0.0143029	-0.899529	-0.207456	0.83838	0.91976	-7.29016	-0.17881	-0.899529	-2.59356	0.0200745	0.085671	-4.00179	-0.216588	-0.899529	-3.14151	0.00656659	0.0342321	-2.91632	-0.180453	-0.899529	-2.61738	0.0191376	0.0704376	-4.07732	-0.0777338	-0.899529	-1.12749	0.276845	0.496534	-6.13137	-0.164508	-0.899529	-2.3861	0.0303053	0.110654	-4.70603	-0.202286	-0.899529	-2.93405	0.0100617	0.0510667	-3.41291	-0.16615	-0.899529	-2.40992	0.0289179	0.079231	-4.58593	-0.063431
MOV10	0.00741758	-0.377626	0.0804534	0.936916	0.971055	-7.30952	0.177124	-0.377626	1.92114	0.0734765	0.20824	-5.19641	0.025932	-0.377626	0.281267	0.782261	0.870588	-6.88415	-0.150222	-0.377626	-1.62936	0.123575	0.267338	-5.7741	-0.030611	-0.377626	-0.332016	0.744366	0.862745	-6.71538	0.169706	-0.377626	1.84069	0.0850723	0.223284	-5.64882	0.0185144	-0.377626	0.200813	0.84348	0.920796	-6.99538	-0.15764	-0.377626	-1.70981	0.107425	0.209609	-5.77558	-0.0380285
RHOC	0.00505666	-0.230151	0.0375236	0.970551	0.988332	-7.3122	-0.33376	-0.230151	-2.47672	0.0253414	0.100841	-4.22129	0.00254551	-0.230151	0.0188893	0.985173	0.993737	-6.92558	-0.292553	-0.230151	-2.17093	0.045998	0.132673	-4.89702	-0.241242	-0.230151	-1.79017	0.0931609	0.24941	-5.24493	-0.338817	-0.230151	-2.51424	0.0235208	0.0925588	-4.46723	-0.00251114	-0.230151	-0.0186343	0.985373	0.993597	-7.01648	-0.297609	-0.230151	-2.20845	0.0428054	0.105801	-4.95088	-0.246298
SLC16A1	0.137861	0.168157	0.962124	0.350894	0.576574	-6.8364	0.0587359	0.168157	0.409915	0.68753	0.836152	-6.85166	0.217097	0.168157	1.51511	0.150057	0.309653	-5.79798	-0.276093	0.168157	-1.92684	0.0727116	0.184919	-5.31132	-0.343625	0.168157	-2.39814	0.0295962	0.117989	-4.21088	-0.079125	0.168157	-0.552209	0.588753	0.754559	-7.11072	0.0792359	0.168157	0.552983	0.588235	0.760205	-6.85669	-0.413954	0.168157	-2.88897	0.0110342	0.0378865	-3.66705	-0.481486
SLC16A1-AS1	-0.113797	0.449231	-1.39747	0.182137	0.388154	-6.33844	0.0303274	0.449231	0.372432	0.714661	0.853124	-6.86698	0.060156	0.449231	0.738738	0.471208	0.648132	-6.64293	0.164897	0.449231	2.02499	0.060617	0.162631	-5.14811	-0.040404	0.449231	-0.496176	0.626797	0.785323	-6.64474	0.144125	0.449231	1.7699	0.0965914	0.242421	-5.76045	0.173953	0.449231	2.13621	0.0491468	0.157192	-4.90798	0.278694	0.449231	3.42247	0.00367099	0.016163	-2.59065	0.0733932
LRIG2-DT	0.105052	0.0556052	1.23299	0.236122	0.456243	-6.54445	0.0302367	0.0556052	0.354886	0.727502	0.86087	-6.87366	0.35154	0.0556052	4.126	0.000857608	0.00784567	-0.910017	0.124185	0.0556052	1.45755	0.165111	0.325638	-6.01652	0.146082	0.0556052	1.71455	0.106533	0.27271	-5.36074	-0.0748156	0.0556052	-0.878105	0.393419	0.597057	-6.87204	0.246488	0.0556052	2.89301	0.0109434	0.0542492	-3.49394	0.0191327	0.0556052	0.224559	0.825283	0.892616	-7.16548	0.0410296
LRIG2	-0.0759068	-0.422104	-1.08603	0.29422	0.51935	-6.7105	0.0801339	-0.422104	1.14651	0.269136	0.483287	-6.27458	-0.038132	-0.422104	-0.545571	0.593198	0.74354	-6.77027	-0.112947	-0.422104	-1.61598	0.126454	0.271165	-5.79368	-0.0266309	-0.422104	-0.38102	0.708408	0.839078	-6.69717	0.156041	-0.422104	2.23254	0.0408655	0.136183	-4.98454	0.0377748	-0.422104	0.540461	0.596632	0.766658	-6.86379	-0.0370399	-0.422104	-0.529946	0.603728	0.727366	-7.04476	0.0492759
MAGI3	0.203288	0.973379	2.18116	0.0451065	0.158787	-5.11689	-0.446462	0.973379	-4.79026	0.000223726	0.00337848	0.423348	-0.284529	0.973379	-3.05283	0.00788375	0.039198	-3.09362	-0.641893	0.973379	-6.88711	4.56042e-06	0.000138097	4.27086	-0.141679	0.973379	-1.52012	0.148801	0.337162	-5.64251	-0.64975	0.973379	-6.97142	3.9485e-06	0.000108113	4.2749	-0.487818	0.973379	-5.23398	9.35669e-05	0.00160779	1.24236	-0.845181	0.973379	-9.06827	1.47231e-07	5.77055e-06	7.69155	-0.344967
PHTF1	-0.0269638	-0.108401	-0.296234	0.77102	0.881779	-7.26655	-0.0362659	-0.108401	-0.398431	0.695798	0.841365	-6.85651	-0.128107	-0.108401	-1.40743	0.179221	0.34848	-5.94352	-0.242006	-0.108401	-2.65877	0.0176087	0.0664166	-3.99811	-0.0695101	-0.108401	-0.763663	0.456642	0.663213	-6.47228	-0.00930219	-0.108401	-0.102197	0.919923	0.960924	-7.26522	-0.101143	-0.108401	-1.11119	0.283582	0.497127	-6.38937	-0.215042	-0.108401	-2.36253	0.0317394	0.084921	-4.67313	-0.0425463
RSBN1	-0.070207	-0.435281	-0.914334	0.374676	0.599594	-6.88136	0.134455	-0.435281	1.75106	0.0998806	0.255735	-5.46602	0.0901182	-0.435281	1.17365	0.25842	0.442396	-6.23019	0.176561	-0.435281	2.29942	0.0359013	0.110855	-4.66841	0.202902	-0.435281	2.64248	0.0181959	0.0857753	-3.75547	0.204662	-0.435281	2.66539	0.0173751	0.07486	-4.17905	0.160325	-0.435281	2.08798	0.0538514	0.166381	-4.99121	0.246767	-0.435281	3.21375	0.00565611	0.0224084	-3.0161	0.273109
AP4B1	-0.0406537	-0.403436	-0.500329	0.623938	0.791763	-7.18129	-0.0998763	-0.403436	-1.22919	0.237505	0.447911	-6.17975	-0.0472955	-0.403436	-0.582071	0.568967	0.726091	-6.749	-0.208545	-0.403436	-2.56659	0.0211882	0.07585	-4.17387	0.0451862	-0.403436	0.556111	0.586148	0.758941	-6.61218	-0.0592226	-0.403436	-0.728859	0.477058	0.668337	-6.99397	-0.00664186	-0.403436	-0.081742	0.935908	0.966424	-7.01313	-0.167892	-0.403436	-2.06626	0.0561023	0.129831	-5.19853	0.0858399
DCLRE1B	-0.124813	-0.252144	-2.02932	0.0601281	0.190701	-5.37956	-0.20578	-0.252144	-3.34577	0.0043035	0.029001	-2.51675	-0.145647	-0.252144	-2.36807	0.0313968	0.104916	-4.40824	-0.187463	-0.252144	-3.04796	0.00796316	0.0367547	-3.23419	-0.113074	-0.252144	-1.83847	0.0854148	0.236525	-5.16927	-0.0809677	-0.252144	-1.31645	0.207335	0.401176	-6.40065	-0.0208346	-0.252144	-0.338748	0.739387	0.861491	-6.95626	-0.0626505	-0.252144	-1.01863	0.324159	0.472666	-6.66048	0.0117386
HIPK1	-0.0781674	-0.360648	-0.966486	0.348777	0.574626	-6.8322	0.201093	-0.360648	2.48638	0.0248601	0.0994999	-4.2033	-0.0653041	-0.360648	-0.80744	0.431743	0.61639	-6.58901	-0.139464	-0.360648	-1.72437	0.104707	0.239147	-5.63188	-0.0446335	-0.360648	-0.551863	0.588984	0.760916	-6.6146	0.27926	-0.360648	3.45287	0.00344673	0.0226779	-2.60187	0.0128633	-0.360648	0.159046	0.875706	0.936948	-7.00331	-0.0612962	-0.360648	-0.757886	0.459993	0.606441	-6.89352	0.0335338
OLFML3	0.0707535	0.403913	0.425243	0.676559	0.825293	-7.21763	0.1157	0.403913	0.695378	0.497208	0.7017	-6.68866	0.21035	0.403913	1.26425	0.224995	0.404777	-6.12406	-0.0827044	0.403913	-0.497071	0.626181	0.767004	-6.93856	-0.154901	0.403913	-0.930985	0.366268	0.583827	-6.33001	0.0449461	0.403913	0.270135	0.790653	0.889173	-7.23217	0.139596	0.403913	0.839003	0.414338	0.621958	-6.65307	-0.153458	0.403913	-0.922314	0.37063	0.521731	-6.75373	-0.225654
TRIM33	-0.243908	-0.422161	-4.93047	0.000169434	0.00250121	0.391512	-0.207484	-0.422161	-4.19417	0.000745837	0.00802614	-0.782478	-0.210251	-0.422161	-4.2501	0.000665265	0.00645919	-0.656793	-0.193402	-0.422161	-3.90951	0.00133889	0.00950436	-1.47642	-0.213003	-0.422161	-4.30573	0.000593906	0.00800601	-0.423753	0.0364245	-0.422161	0.7363	0.472647	0.664861	-6.98838	0.0336575	-0.422161	0.680368	0.506401	0.695885	-6.77572	0.0505062	-0.422161	1.02096	0.323092	0.471404	-6.65814	0.0309056
BCAS2	0.0169284	-0.56169	0.192009	0.850251	0.925806	-7.29342	0.0329548	-0.56169	0.373787	0.713673	0.852722	-6.86645	-0.00914618	-0.56169	-0.10374	0.918719	0.956169	-6.9201	0.111442	-0.56169	1.26402	0.225073	0.398734	-6.26473	0.0110862	-0.56169	0.125744	0.901566	0.952163	-6.76482	0.0160264	-0.56169	0.181778	0.858135	0.925199	-7.25326	-0.0260746	-0.56169	-0.295749	0.771384	0.88034	-6.97058	0.0945138	-0.56169	1.07202	0.300273	0.446892	-6.60533	-0.00584222
DENND2C	0.0470321	0.63138	0.205161	0.840141	0.920239	-7.29066	0.159388	0.63138	0.695272	0.497272	0.7017	-6.68873	0.876062	0.63138	3.82152	0.00160576	0.0123965	-1.53317	0.303494	0.63138	1.32389	0.204911	0.374801	-6.19092	0.103154	0.63138	0.449971	0.659018	0.804734	-6.66738	0.112355	0.63138	0.490111	0.630984	0.784171	-7.14443	0.82903	0.63138	3.61635	0.00245569	0.0185786	-2.03309	0.256462	0.63138	1.11873	0.280452	0.425838	-6.55508	0.0561215
NRAS	-0.0390834	-0.550345	-0.643843	0.529177	0.726929	-7.09607	-0.0454082	-0.550345	-0.748034	0.465743	0.674915	-6.64988	-0.214461	-0.550345	-3.53293	0.00291944	0.0191241	-2.12345	-0.232589	-0.550345	-3.83156	0.00157277	0.0107567	-1.63682	-0.104391	-0.550345	-1.71969	0.105575	0.271204	-5.35298	-0.00632473	-0.550345	-0.104191	0.918367	0.960388	-7.265	-0.175377	-0.550345	-2.88908	0.0110315	0.0545248	-3.50167	-0.193505	-0.550345	-3.18772	0.00596886	0.0233241	-3.06885	-0.0653074
CSDE1	-0.196651	-0.801529	-3.58358	0.00262838	0.0205553	-2.37257	-0.149019	-0.801529	-2.71558	0.0157004	0.0724256	-3.76848	-0.157654	-0.801529	-2.87293	0.0114017	0.0505168	-3.44944	0.161283	-0.801529	2.93906	0.00995902	0.0435972	-3.45098	-0.00182766	-0.801529	-0.0333055	0.97386	0.988657	-6.77254	0.0476317	-0.801529	0.867993	0.39876	0.600721	-6.88095	0.0389972	-0.801529	0.710646	0.487957	0.682562	-6.75416	0.357934	-0.801529	6.52263	8.59781e-06	0.000135064	3.53706	0.194824
SIKE1	0.0798787	-0.639348	1.72845	0.103956	0.271878	-5.86606	0.255649	-0.639348	5.53187	5.28314e-05	0.0011726	1.87649	-0.0442564	-0.639348	-0.957641	0.35308	0.540212	-6.45602	0.00330984	-0.639348	0.07162	0.943829	0.968231	-7.06545	-0.0194664	-0.639348	-0.421223	0.679429	0.819666	-6.68039	0.175771	-0.639348	3.80341	0.00166701	0.0128525	-1.87917	-0.124135	-0.639348	-2.68609	0.0166645	0.0734177	-3.89703	-0.0765689	-0.639348	-1.65683	0.117839	0.224108	-5.85524	-0.0993451
TSPAN2	1.05491	0.697219	7.49483	1.64887e-06	6.01965e-05	5.14021	-0.425839	0.697219	-3.02546	0.00834027	0.0464322	-3.16089	0.00486291	0.697219	0.0345496	0.972884	0.987017	-6.92514	0.284994	0.697219	2.0248	0.0606388	0.162652	-5.14844	0.431044	0.697219	3.06244	0.00772918	0.0487504	-2.93855	-1.48075	0.697219	-10.5203	2.02922e-08	1.56451e-06	9.66925	-1.05005	0.697219	-7.46028	1.74475e-06	7.92253e-05	5.27619	-0.769916	0.697219	-5.47003	5.94308e-05	0.000647276	1.56272	-0.623866
VANGL1	-0.202916	-0.0865041	-3.03347	0.00820416	0.0485778	-3.49449	-0.0598198	-0.0865041	-0.89427	0.38498	0.604284	-6.52857	-0.140147	-0.0865041	-2.09511	0.0531306	0.153359	-4.89174	-0.248056	-0.0865041	-3.70829	0.00202972	0.013091	-1.89036	-0.0357437	-0.0865041	-0.534347	0.600753	0.769592	-6.62441	0.143096	-0.0865041	2.1392	0.0488684	0.153701	-5.14925	0.0627687	-0.0865041	0.938354	0.362588	0.574368	-6.56438	-0.0451408	-0.0865041	-0.674827	0.509819	0.650277	-6.95449	0.167172
SLC22A15	0.0282815	0.870633	0.326835	0.748205	0.868312	-7.2565	0.184782	0.870633	2.13544	0.0492188	0.158984	-4.83567	0.100832	0.870633	1.16526	0.261695	0.445174	-6.23968	0.333235	0.870633	3.85103	0.00151073	0.0104265	-1.59675	0.199044	0.870633	2.30025	0.0358433	0.133674	-4.38793	0.156501	0.870633	1.80861	0.0901335	0.232404	-5.69977	0.0725503	0.870633	0.838429	0.414651	0.62221	-6.65356	0.304953	0.870633	3.5242	0.00297278	0.0136834	-2.38196	0.170762
ATP1A1	0.210666	-0.000202615	2.26363	0.038483	0.143078	-4.97003	0.286668	-0.000202615	3.08028	0.00745033	0.0430451	-3.0516	-0.109382	-0.000202615	-1.17532	0.257768	0.441506	-6.22828	-0.0232018	-0.000202615	-0.249306	0.806428	0.886043	-7.03537	-0.0301931	-0.000202615	-0.324428	0.749991	0.865822	-6.71798	0.076002	-0.000202615	0.816651	0.426616	0.626428	-6.92476	-0.320048	-0.000202615	-3.43896	0.0035476	0.024284	-2.39601	-0.233868	-0.000202615	-2.51294	0.0235818	0.0680846	-4.39378	-0.240859
ATP1A1-AS1	0.222862	-0.0911059	2.64663	0.0180446	0.0841352	-4.25594	0.13938	-0.0911059	1.65523	0.118168	0.285857	-5.61064	0.206105	-0.0911059	2.44763	0.0268439	0.0934593	-4.26205	0.208135	-0.0911059	2.47173	0.025593	0.0874013	-4.35214	0.23458	-0.0911059	2.78578	0.0136171	0.0703922	-3.48082	-0.0834821	-0.0911059	-0.991401	0.336856	0.542776	-6.76587	-0.0167567	-0.0911059	-0.198997	0.844876	0.92129	-6.99577	-0.0147272	-0.0911059	-0.174895	0.863447	0.918049	-7.17596	0.0117178
CD58	0.26435	0.241529	3.44211	0.00352449	0.0256226	-2.66373	0.211806	0.241529	2.75794	0.0144094	0.0679257	-3.68663	0.190006	0.241529	2.47408	0.0254743	0.0901913	-4.21299	-0.109865	0.241529	-1.43056	0.172591	0.335423	-6.05278	0.217188	0.241529	2.82801	0.012496	0.0667512	-3.399	-0.0525435	0.241529	-0.684171	0.504063	0.688762	-7.02638	-0.0743434	0.241529	-0.968028	0.348031	0.560003	-6.53618	-0.374215	0.241529	-4.87266	0.000189955	0.00161194	0.381006	-0.0471622
IGSF3	0.429649	0.0143234	3.19593	0.00586836	0.037745	-3.16656	0.391873	0.0143234	2.91494	0.0104633	0.0545946	-3.37976	0.77827	0.0143234	5.78913	3.25518e-05	0.00067999	2.3745	0.430101	0.0143234	3.19929	0.00582772	0.0292259	-2.9299	0.523378	0.0143234	3.89313	0.00138493	0.0145385	-1.2608	-0.0377759	0.0143234	-0.280995	0.782465	0.884083	-7.22901	0.34862	0.0143234	2.5932	0.0200887	0.0834229	-4.07462	0.000451988	0.0143234	0.0033621	0.997361	0.99874	-7.19213	0.0937288
PTGFRN	-0.0786945	-0.08613	-1.12173	0.279213	0.503632	-6.6718	0.0890871	-0.08613	1.26987	0.223039	0.42997	-6.13111	-0.00162644	-0.08613	-0.0231837	0.981802	0.99196	-6.92549	-0.0457226	-0.08613	-0.65174	0.524205	0.686923	-6.84663	-0.02622	-0.08613	-0.373746	0.713703	0.842168	-6.70003	0.167782	-0.08613	2.39159	0.0299798	0.109826	-4.69591	0.077068	-0.08613	1.09854	0.288893	0.50171	-6.40304	0.0329719	-0.08613	0.469988	0.644969	0.760631	-7.07599	0.0524744
TTF2	-0.696971	0.511383	-9.36418	9.65599e-08	5.92453e-06	8.05395	0.0194394	0.511383	0.261179	0.797425	0.901855	-6.90392	-0.663232	0.511383	-8.91088	1.85001e-07	2.01392e-05	7.56644	-0.344387	0.511383	-4.62703	0.000310046	0.00309228	-0.0090592	-0.409148	0.511383	-5.49712	5.64399e-05	0.00169978	1.91928	0.716411	0.511383	9.62536	6.70705e-08	3.89109e-06	8.45092	0.0337392	0.511383	0.453305	0.656669	0.809145	-6.90882	0.352584	0.511383	4.73715	0.000248706	0.00201423	0.107806	0.287823
MAN1A2	0.167714	0.247323	1.06258	0.304398	0.529578	-6.73534	0.137296	0.247323	0.869862	0.39777	0.615456	-6.55019	0.419458	0.247323	2.65754	0.0176522	0.069699	-3.86685	-0.054757	0.247323	-0.346921	0.733359	0.843234	-7.00477	0.43311	0.247323	2.74404	0.0148212	0.0744812	-3.56133	-0.0304181	0.247323	-0.192718	0.849705	0.9209	-7.25109	0.251744	0.247323	1.59496	0.131092	0.304997	-5.77374	-0.222471	0.247323	-1.4095	0.178617	0.306653	-6.20303	0.265396
GDAP2	-0.0107662	-0.140958	-0.145307	0.886359	0.94679	-7.30176	0.187348	-0.140958	2.52857	0.022859	0.0940604	-4.12438	-0.016229	-0.140958	-0.219037	0.829506	0.900669	-6.9005	0.0508384	-0.140958	0.686147	0.50285	0.670284	-6.82298	0.0986283	-0.140958	1.33115	0.202566	0.408175	-5.89214	0.198114	-0.140958	2.67388	0.0170805	0.0740807	-4.16269	-0.00546285	-0.140958	-0.0737302	0.942177	0.969732	-7.01379	0.0616045	-0.140958	0.831454	0.418459	0.567847	-6.83406	0.109394
WDR3	-0.0770238	-0.0719742	-1.03314	0.317535	0.542764	-6.76586	-0.113902	-0.0719742	-1.5278	0.146896	0.329279	-5.79404	-0.153103	-0.0719742	-2.05362	0.0574513	0.161326	-4.96248	-0.0741759	-0.0719742	-0.994945	0.335184	0.516641	-6.56102	-0.176107	-0.0719742	-2.36217	0.0317619	0.123333	-4.27634	-0.0368783	-0.0719742	-0.49466	0.627842	0.7819	-7.14209	-0.0760793	-0.0719742	-1.02048	0.323312	0.536823	-6.48443	0.00284786	-0.0719742	0.0381992	0.970021	0.983448	-7.19137	-0.0990828
SPAG17	-0.0417208	1.12297	-0.276973	0.785494	0.889923	-7.27237	0.179541	1.12297	1.19193	0.251386	0.464152	-6.22317	0.247566	1.12297	1.64353	0.120588	0.267443	-5.61422	0.0649073	1.12297	0.430903	0.672526	0.799623	-6.97057	0.00417859	1.12297	0.0277406	0.978226	0.990738	-6.77272	0.221262	1.12297	1.4689	0.162047	0.341868	-6.201	0.289286	1.12297	1.9205	0.0735634	0.207084	-5.27172	0.106628	1.12297	0.707877	0.489628	0.632908	-6.93102	0.0458993
WARS2	0.0760287	0.154493	1.52498	0.147593	0.338481	-6.16511	0.345834	0.154493	6.93675	4.18904e-06	0.000183177	4.43353	0.100889	0.154493	2.02364	0.0607701	0.167963	-5.01309	-0.0463695	0.154493	-0.93008	0.366721	0.5502	-6.62326	0.1221	0.154493	2.44909	0.0267667	0.110503	-4.11744	0.269805	0.154493	5.41176	6.64322e-05	0.00101767	1.38309	0.0248608	0.154493	0.498658	0.625087	0.788128	-6.88634	-0.122398	0.154493	-2.45506	0.026452	0.0742316	-4.50215	0.0460714
WARS2-AS1	0.0410405	0.475113	0.590079	0.563721	0.750028	-7.13039	0.128011	0.475113	1.84053	0.0850963	0.230529	-5.32617	-0.0643483	0.475113	-0.925199	0.369175	0.555873	-6.48646	-0.0203272	0.475113	-0.292263	0.773997	0.867102	-7.02312	0.0546269	0.475113	0.785424	0.444155	0.65423	-6.45524	0.0869701	0.475113	1.25045	0.229853	0.428857	-6.4817	-0.105389	0.475113	-1.51528	0.150014	0.334033	-5.88672	-0.0613676	0.475113	-0.882342	0.391195	0.541381	-6.79	0.0135864
ZNF697	-0.01573	-0.0335351	-0.212334	0.834639	0.917986	-7.28908	-0.206249	-0.0335351	-2.7841	0.0136639	0.0657609	-3.63586	-0.0882214	-0.0335351	-1.19088	0.251786	0.434464	-6.21051	-0.347427	-0.0335351	-4.68982	0.000273381	0.00282578	0.117851	-0.0760247	-0.0335351	-1.02624	0.320676	0.541585	-6.23784	-0.190519	-0.0335351	-2.57176	0.02097	0.0853884	-4.35834	-0.0724915	-0.0335351	-0.978541	0.342972	0.555717	-6.526	-0.331697	-0.0335351	-4.47749	0.000419078	0.00300541	-0.419993	-0.0602947
PHGDH	0.317856	0.59497	2.34307	0.0329718	0.127495	-4.82604	0.0849352	0.59497	0.626099	0.540446	0.733636	-6.73561	-0.373975	0.59497	-2.75675	0.014444	0.0603669	-3.67591	-1.01216	0.59497	-7.46113	1.74232e-06	6.96867e-05	5.24837	-0.0983834	0.59497	-0.725232	0.479216	0.680935	-6.5013	-0.232921	0.59497	-1.71697	0.106081	0.257917	-5.84204	-0.69183	0.59497	-5.09982	0.000121482	0.00196908	0.978504	-1.33002	0.59497	-9.8042	5.24765e-08	2.62809e-06	8.73993	-0.416239
NOTCH2	0.183317	0.0618881	2.08926	0.0537214	0.177462	-5.27712	0.212322	0.0618881	2.41983	0.0283589	0.108289	-4.32663	0.116638	0.0618881	1.32932	0.203154	0.37868	-6.0439	0.0122203	0.0618881	0.139275	0.891043	0.937036	-7.05791	0.00124722	0.0618881	0.0142146	0.988842	0.995297	-6.77302	0.0290049	0.0618881	0.330568	0.745438	0.862154	-7.21304	-0.0666785	0.0618881	-0.759935	0.458803	0.659583	-6.71717	-0.171096	0.0618881	-1.94998	0.0696784	0.152553	-5.3941	-0.18207
SEC22B	0.0588426	-0.560073	1.18127	0.255468	0.477638	-6.6049	-0.0484725	-0.560073	-0.973088	0.34559	0.564298	-6.45513	0.0154334	-0.560073	0.309827	0.760857	0.856207	-6.87529	0.103095	-0.560073	2.06963	0.0557471	0.153115	-5.07234	-0.0407695	-0.560073	-0.818451	0.425619	0.638284	-6.42852	-0.107315	-0.560073	-2.15436	0.0474769	0.150618	-5.12275	-0.0434092	-0.560073	-0.871442	0.396933	0.606298	-6.6251	0.044252	-0.560073	0.888362	0.38805	0.538619	-6.78463	-0.0996121
NBPF8	0.0643918	-0.349932	0.735808	0.472938	0.685775	-7.03083	-0.00748166	-0.349932	-0.0854933	0.932974	0.966815	-6.93598	0.16672	-0.349932	1.90512	0.0756667	0.195618	-5.20892	0.0162382	-0.349932	0.185555	0.855223	0.916939	-7.04998	0.0579939	-0.349932	0.6627	0.517347	0.711011	-6.54552	-0.0718734	-0.349932	-0.821301	0.424043	0.6239	-6.9209	0.102328	-0.349932	1.16931	0.260111	0.470698	-6.32485	-0.0481535	-0.349932	-0.550253	0.590061	0.717242	-7.03336	-0.0063978
SRGAP2C	0.0501921	-0.0233067	0.715821	0.484846	0.69391	-7.04571	0.215726	-0.0233067	3.0766	0.00750699	0.0432732	-3.05894	0.238784	-0.0233067	3.40544	0.00380285	0.0231871	-2.3831	0.361687	-0.0233067	5.15825	0.000108396	0.00138679	1.05295	0.182664	-0.0233067	2.60508	0.0196158	0.090219	-3.8263	0.165534	-0.0233067	2.36078	0.0318484	0.114488	-4.75255	0.188592	-0.0233067	2.68962	0.0165462	0.0729787	-3.89023	0.311495	-0.0233067	4.44243	0.000449894	0.00315934	-0.491634	0.132472
LINC02798	-0.22207	0.996515	-1.92341	0.0731715	0.217033	-5.55631	0.00660144	0.996515	0.0571769	0.955142	0.977875	-6.93811	0.0643457	0.996515	0.557316	0.585344	0.738523	-6.76357	-0.159037	0.996515	-1.37746	0.188115	0.354141	-6.12258	-0.108691	0.996515	-0.941401	0.361075	0.579807	-6.32032	0.228671	0.996515	1.98059	0.065843	0.187058	-5.4202	0.286415	0.996515	2.48073	0.0251407	0.0982627	-4.28638	0.0630327	0.996515	0.545944	0.592948	0.719678	-7.03581	0.113379
NBPF15	0.0170569	-0.283019	0.144808	0.886746	0.946945	-7.30184	0.0570686	-0.283019	0.484494	0.634873	0.801511	-6.81692	0.202957	-0.283019	1.72304	0.104954	0.243266	-5.49523	0.000449618	-0.283019	0.00381711	0.997004	0.998589	-7.06816	0.0589824	-0.283019	0.500742	0.623654	0.783008	-6.64238	0.0400117	-0.283019	0.339687	0.738694	0.858294	-7.20983	0.1859	-0.283019	1.57823	0.134888	0.310743	-5.79781	-0.0166073	-0.283019	-0.140991	0.88971	0.934862	-7.18162	0.0419255
SRGAP2B	0.0011266	0.0258329	0.0111151	0.991275	0.996035	-7.31288	0.287227	0.0258329	2.83382	0.0123489	0.0611137	-3.53896	0.214349	0.0258329	2.11479	0.0511878	0.149631	-4.85792	0.442718	0.0258329	4.3679	0.000523329	0.00466428	-0.535938	0.200753	0.0258329	1.98065	0.0658354	0.200396	-4.93932	0.286101	0.0258329	2.8227	0.0126318	0.0596663	-3.87277	0.213222	0.0258329	2.10367	0.0522771	0.163555	-4.96424	0.441592	0.0258329	4.35679	0.000535287	0.00359947	-0.666951	0.199626
LINC01145	0.107082	-0.144219	1.18468	0.254155	0.47622	-6.60098	0.115391	-0.144219	1.2766	0.220711	0.427396	-6.12293	0.225215	-0.144219	2.49162	0.0246026	0.0879554	-4.18031	0.0620982	-0.144219	0.687013	0.502319	0.669778	-6.82237	0.241651	-0.144219	2.67346	0.0170947	0.0822048	-3.69651	0.00830864	-0.144219	0.0919213	0.927949	0.96509	-7.26628	0.118133	-0.144219	1.30694	0.210467	0.413004	-6.16129	-0.0449837	-0.144219	-0.49767	0.625768	0.744959	-7.06202	0.134569
NBPF20	-0.00394338	-0.367557	-0.0421801	0.966899	0.986633	-7.312	-0.0322481	-0.367557	-0.34494	0.734819	0.865287	-6.8773	0.0478184	-0.367557	0.511486	0.616286	0.760879	-6.78893	-0.18783	-0.367557	-2.00911	0.0624414	0.166103	-5.17485	-0.040532	-0.367557	-0.433548	0.670645	0.813171	-6.67492	-0.0283048	-0.367557	-0.30276	0.766136	0.8744	-7.22232	0.0517618	-0.367557	0.553666	0.587779	0.760045	-6.8563	-0.183886	-0.367557	-1.96693	0.0675305	0.148982	-5.36601	-0.0365887
GPR89A	0.129032	-0.14576	1.59476	0.131137	0.314144	-6.06554	0.192244	-0.14576	2.37602	0.030911	0.115202	-4.40701	0.0377505	-0.14576	0.466574	0.647355	0.782421	-6.81175	0.176425	-0.14576	2.1805	0.0451629	0.131038	-4.88021	0.05078	-0.14576	0.627611	0.53948	0.726102	-6.56869	0.0632117	-0.14576	0.781259	0.446529	0.644204	-6.95353	-0.0912817	-0.14576	-1.12819	0.276559	0.488664	-6.37078	0.0473923	-0.14576	0.585742	0.566559	0.69953	-7.01245	-0.0782523
RNF115	0.0415321	-0.23521	0.515551	0.613511	0.784794	-7.17322	0.362457	-0.23521	4.49928	0.000401015	0.00510814	-0.162081	0.188241	-0.23521	2.33669	0.0333855	0.109439	-4.46529	0.194219	-0.23521	2.41089	0.0288626	0.0952254	-4.46498	0.140984	-0.23521	1.75008	0.100054	0.261802	-5.30674	0.320925	-0.23521	3.98373	0.00114891	0.00960348	-1.50643	0.146709	-0.23521	1.82114	0.0881251	0.234022	-5.43138	0.152687	-0.23521	1.89534	0.0770306	0.164448	-5.48366	0.0994523
POLR3C	0.0391497	-0.364458	0.607347	0.552497	0.742935	-7.11968	0.0971249	-0.364458	1.50674	0.152171	0.336725	-5.82333	0.0254838	-0.364458	0.395341	0.698029	0.815184	-6.84374	0.0310143	-0.364458	0.481138	0.637202	0.775106	-6.94668	0.00456383	-0.364458	0.0708007	0.94447	0.973513	-6.77049	0.0579752	-0.364458	0.899394	0.38233	0.586921	-6.85297	-0.0136659	-0.364458	-0.212006	0.834891	0.9168	-6.99295	-0.00813544	-0.364458	-0.126209	0.901204	0.941849	-7.18371	-0.0345859
PIAS3	-0.157719	-0.473999	-1.96157	0.0682036	0.207875	-5.49328	-0.183295	-0.473999	-2.27965	0.0373063	0.130857	-4.58142	-0.16304	-0.473999	-2.02774	0.060306	0.167193	-5.00619	-0.159867	-0.473999	-1.98828	0.0649097	0.170364	-5.20973	-0.269369	-0.473999	-3.35017	0.0042645	0.0321593	-2.3627	-0.0255758	-0.473999	-0.318088	0.754703	0.86752	-7.2173	-0.00532098	-0.473999	-0.0661775	0.94809	0.973409	-7.01435	-0.00214757	-0.473999	-0.0267095	0.979035	0.988738	-7.19176	-0.11165
PEX11B	0.0837059	-0.492601	1.37675	0.188332	0.395603	-6.36551	0.10629	-0.492601	1.7482	0.100389	0.25661	-5.47042	0.113096	-0.492601	1.86014	0.0821289	0.206913	-5.28135	0.0947696	-0.492601	1.55872	0.139432	0.289511	-5.87615	0.129965	-0.492601	2.1376	0.0490171	0.164972	-4.67404	0.0225839	-0.492601	0.371448	0.715379	0.843091	-7.19795	0.0293899	-0.492601	0.483389	0.63564	0.794821	-6.89414	0.0110637	-0.492601	0.18197	0.857987	0.91515	-7.17462	0.0462595
RBM8A	-0.167381	-0.669553	-1.53998	0.143917	0.333115	-6.14398	-0.034093	-0.669553	-0.31367	0.757992	0.879284	-6.88809	0.162395	-0.669553	1.49411	0.155411	0.317182	-5.82699	0.403721	-0.669553	3.7144	0.00200419	0.0129835	-1.8778	0.113789	-0.669553	1.04691	0.311341	0.53241	-6.2168	0.133288	-0.669553	1.22631	0.238555	0.437912	-6.5105	0.329777	-0.669553	3.03409	0.00819365	0.0442903	-3.21417	0.571102	-0.669553	5.25438	8.99423e-05	0.000887234	1.14072	0.28117
POLR3GL	-0.0757849	-0.217899	-0.930993	0.366264	0.591343	-6.86592	-0.178406	-0.217899	-2.19165	0.0442083	0.147646	-4.73758	0.0739735	-0.217899	0.908741	0.377529	0.564247	-6.50155	0.0106047	-0.217899	0.130275	0.89804	0.940822	-7.05919	-0.0957802	-0.217899	-1.17663	0.257262	0.474555	-6.07664	-0.102621	-0.217899	-1.26066	0.22625	0.42416	-6.46938	0.149758	-0.217899	1.83973	0.0852193	0.228706	-5.40191	0.0863896	-0.217899	1.06127	0.304975	0.451891	-6.61663	-0.0199953
TXNIP	-0.630966	0.862489	-6.27385	1.33938e-05	0.000326635	2.98769	-0.391174	0.862489	-3.88953	0.00139525	0.0126645	-1.40584	-0.11366	0.862489	-1.13015	0.275757	0.460767	-6.2788	-0.032308	0.862489	-0.321246	0.752355	0.853932	-7.01378	-0.629447	0.862489	-6.25874	1.3763e-05	0.000713665	3.32667	0.239792	0.862489	2.38431	0.0304119	0.110843	-4.70933	0.517306	0.862489	5.14369	0.000111513	0.0018458	1.06501	0.598658	0.862489	5.9526	2.4041e-05	0.000315848	2.48613	0.00151932
NBPF10	0.0683542	-0.363583	0.584219	0.567558	0.75264	-7.13396	0.0293669	-0.363583	0.250997	0.805144	0.905681	-6.90666	0.0422694	-0.363583	0.361274	0.722817	0.830705	-6.85721	-0.114699	-0.363583	-0.980328	0.342118	0.524089	-6.57537	0.109429	-0.363583	0.935286	0.364117	0.581845	-6.32602	-0.0389873	-0.363583	-0.333221	0.743473	0.86052	-7.21212	-0.0260848	-0.363583	-0.222945	0.826517	0.911276	-6.99044	-0.183054	-0.363583	-1.56455	0.138061	0.252329	-5.9898	0.0410752
NOTCH2NLA	0.0444592	-0.424765	0.493232	0.628828	0.795126	-7.18497	-0.0436661	-0.424765	-0.484433	0.634916	0.801511	-6.81695	-0.0208329	-0.424765	-0.23112	0.820273	0.895103	-6.89764	-0.00799755	-0.424765	-0.088725	0.930447	0.960356	-7.064	-0.00378129	-0.424765	-0.0419498	0.967079	0.9855	-6.7722	-0.0881253	-0.424765	-0.977665	0.343392	0.549456	-6.77935	-0.0652921	-0.424765	-0.724352	0.479741	0.675933	-6.7441	-0.0524568	-0.424765	-0.581957	0.569042	0.70122	-7.01474	-0.0482405
NBPF12	-0.00345662	-0.288779	-0.0434589	0.965896	0.985919	-7.31195	0.0106094	-0.288779	0.133388	0.895619	0.950305	-6.93046	0.162642	-0.288779	2.04485	0.0584051	0.163236	-4.97734	0.0179155	-0.288779	0.225245	0.824759	0.898099	-7.04138	0.0904327	-0.288779	1.13698	0.272978	0.492232	-6.12095	0.014066	-0.288779	0.176847	0.86194	0.927214	-7.2542	0.166099	-0.288779	2.08831	0.0538183	0.166323	-4.99065	0.0213721	-0.288779	0.268704	0.791734	0.86825	-7.15399	0.0938893
PRKAB2	0.0111357	-0.200481	0.0699429	0.945142	0.974925	-7.31035	0.12056	-0.200481	0.757237	0.460371	0.670283	-6.64283	0.688608	-0.200481	4.32514	0.000570887	0.00574269	-0.504028	0.0640321	-0.200481	0.402185	0.693091	0.815086	-6.98308	-0.00888649	-0.200481	-0.0558159	0.956208	0.97944	-6.77149	0.109424	-0.200481	0.687294	0.502147	0.687259	-7.02417	0.677472	-0.200481	4.25519	0.000658378	0.00690119	-0.722298	0.0528964	-0.200481	0.332242	0.744199	0.836466	-7.13389	-0.0200221
ENSG00000237188	0.0993593	0.393276	1.07872	0.297366	0.522699	-6.7183	0.193128	0.393276	2.09674	0.0529673	0.167491	-4.9024	0.0558776	0.393276	0.60665	0.552948	0.712748	-6.73394	0.0644285	0.393276	0.699485	0.49471	0.663182	-6.81351	0.156664	0.393276	1.70087	0.109125	0.276484	-5.38134	0.0937684	0.393276	1.01802	0.324441	0.530722	-6.73927	-0.0434817	0.393276	-0.47207	0.643515	0.800144	-6.89977	-0.0349308	0.393276	-0.379235	0.709706	0.812211	-7.11633	0.0573051
CHD1L	-0.0375266	-0.5652	-0.429398	0.673598	0.823368	-7.21576	-0.21547	-0.5652	-2.46552	0.0259102	0.10234	-4.24211	0.0483274	-0.5652	0.552986	0.588234	0.740397	-6.76606	-0.035612	-0.5652	-0.407491	0.689272	0.812306	-6.98084	-0.0681052	-0.5652	-0.779294	0.447651	0.657156	-6.46008	-0.177944	-0.5652	-2.03612	0.0593681	0.174457	-5.32668	0.0858539	-0.5652	0.982384	0.341137	0.554063	-6.52225	0.00191454	-0.5652	0.0219072	0.982804	0.990836	-7.19189	-0.0305786
BCL9	-0.0705686	-0.117632	-0.849515	0.408644	0.630764	-6.93904	0.145794	-0.117632	1.7551	0.099168	0.254634	-5.45981	0.0805727	-0.117632	0.969946	0.347104	0.534874	-6.44422	0.512734	-0.117632	6.17237	1.60874e-05	0.000323932	2.98933	-0.0170224	-0.117632	-0.204918	0.840328	0.918381	-6.75108	0.216363	-0.117632	2.60461	0.0196343	0.082001	-4.29571	0.151141	-0.117632	1.81946	0.0883919	0.2342	-5.43403	0.583303	-0.117632	7.02189	3.62383e-06	6.84963e-05	4.42071	0.0535462
ENSG00000289419	0.160073	-0.394149	1.90784	0.0752903	0.220913	-5.58181	0.114969	-0.394149	1.37027	0.190305	0.388941	-6.00564	0.187541	-0.394149	2.23521	0.0406558	0.12658	-4.6473	0.0680894	-0.394149	0.811527	0.429464	0.608652	-6.72724	0.19838	-0.394149	2.3644	0.0316234	0.122961	-4.27229	-0.045104	-0.394149	-0.537574	0.598576	0.761723	-7.11901	0.0274674	-0.394149	0.327371	0.747808	0.866136	-6.96023	-0.0919838	-0.394149	-1.09631	0.289838	0.43563	-6.57942	0.038307
ACP6	0.199332	0.00113044	2.23601	0.040593	0.148659	-5.01952	0.370203	0.00113044	4.15277	0.000811815	0.00850642	-0.867026	0.206483	0.00113044	2.31624	0.0347448	0.112448	-4.50229	0.177764	0.00113044	1.99407	0.0642141	0.169259	-5.20004	0.182783	0.00113044	2.05038	0.0578023	0.18382	-4.82287	0.170871	0.00113044	1.91676	0.0740703	0.202976	-5.52579	0.00715171	0.00113044	0.0802247	0.937095	0.966925	-7.01326	-0.021568	0.00113044	-0.24194	0.812028	0.883859	-7.1612	-0.0165489
GPR89B	0.0805576	-0.0487198	1.10948	0.284296	0.508913	-6.6852	0.0275107	-0.0487198	0.378892	0.709956	0.850278	-6.86444	-0.0540276	-0.0487198	-0.744096	0.468053	0.645079	-6.63888	0.183268	-0.0487198	2.52407	0.0230649	0.0807924	-4.25412	-0.0330428	-0.0487198	-0.455082	0.655418	0.802954	-6.66499	-0.0530469	-0.0487198	-0.730589	0.47603	0.667696	-6.99267	-0.134585	-0.0487198	-1.85358	0.0831115	0.224835	-5.37984	0.102711	-0.0487198	1.41459	0.177146	0.304754	-6.19631	-0.1136
NBPF11	0.00571227	-0.360459	0.049658	0.961035	0.98342	-7.31164	0.0890151	-0.360459	0.773829	0.450782	0.662243	-6.62993	-0.0743545	-0.360459	-0.646381	0.527576	0.693435	-6.70834	0.124941	-0.360459	1.08614	0.294172	0.474442	-6.46733	0.0599389	-0.360459	0.521062	0.609756	0.775385	-6.63165	0.0833029	-0.360459	0.724171	0.479849	0.670405	-6.99746	-0.0800668	-0.360459	-0.696039	0.496805	0.688936	-6.76467	0.119229	-0.360459	1.03649	0.316023	0.464036	-6.64231	0.0542266
LINC01138	0.170023	0.192038	1.16075	0.26347	0.486697	-6.62828	0.203516	0.192038	1.38941	0.184526	0.381994	-5.98086	0.149958	0.192038	1.02377	0.321803	0.509555	-6.39109	0.144049	0.192038	0.983431	0.340638	0.522367	-6.57234	0.111857	0.192038	0.763651	0.456649	0.663213	-6.47229	0.033493	0.192038	0.228658	0.822152	0.906293	-7.24309	-0.0200652	0.192038	-0.136986	0.892822	0.945507	-7.00675	-0.0259736	0.192038	-0.177323	0.861573	0.917388	-7.17551	-0.0581661
NBPF14	-0.0125563	-0.31941	-0.125936	0.901416	0.955383	-7.30454	0.0823502	-0.31941	0.825949	0.421481	0.637187	-6.58771	0.0833945	-0.31941	0.836423	0.415744	0.600348	-6.56495	-0.028135	-0.31941	-0.282186	0.781569	0.87103	-7.02617	0.129908	-0.31941	1.30294	0.211797	0.419538	-5.92719	0.0949065	-0.31941	0.951885	0.355899	0.561893	-6.8042	0.0959508	-0.31941	0.96236	0.35078	0.562967	-6.54163	-0.0155787	-0.31941	-0.15625	0.877872	0.927746	-7.17922	0.142464
PDE4DIP	0.294091	0.0188236	2.0776	0.0549162	0.179626	-5.29717	0.480429	0.0188236	3.39399	0.00389421	0.0269241	-2.41884	0.459368	0.0188236	3.24521	0.00529984	0.0292966	-2.70768	0.378361	0.0188236	2.67293	0.0171131	0.0648752	-3.97091	0.411186	0.0188236	2.90482	0.0106822	0.0603881	-3.24922	0.186339	0.0188236	1.31639	0.207354	0.401176	-6.40072	0.165278	0.0188236	1.1676	0.260777	0.471322	-6.32678	0.0842704	0.0188236	0.595328	0.560296	0.694459	-7.00659	0.117095
NBPF9	0.0731813	-0.390522	1.20919	0.244879	0.467021	-6.57254	0.108261	-0.390522	1.78882	0.0933865	0.244667	-5.40756	0.215518	-0.390522	3.56105	0.00275405	0.0182756	-2.06605	0.115454	-0.390522	1.90767	0.0753138	0.189292	-5.34264	0.0206972	-0.390522	0.341984	0.736999	0.858708	-6.71188	0.0350795	-0.390522	0.579626	0.570574	0.740443	-7.09461	0.142337	-0.390522	2.35186	0.0324098	0.117678	-4.52403	0.0422727	-0.390522	0.698481	0.49532	0.637732	-6.9378	-0.0524841
ENSG00000274265	0.15548	-0.157055	1.82238	0.0879288	0.244876	-5.71948	0.195944	-0.157055	2.29665	0.0360947	0.128025	-4.5509	0.32465	-0.157055	3.80522	0.00166077	0.0126463	-1.56654	0.143692	-0.157055	1.68421	0.112353	0.251319	-5.69267	0.229373	-0.157055	2.68847	0.0165846	0.0806118	-3.66786	0.0404637	-0.157055	0.474275	0.641978	0.791639	-7.1524	0.16917	-0.157055	1.98284	0.0655676	0.191379	-5.1689	-0.0117879	-0.157055	-0.138166	0.891905	0.936328	-7.18204	0.0738926
ENSG00000289614	0.0674436	-0.445978	0.99775	0.333865	0.558379	-6.80157	-0.0695088	-0.445978	-1.0283	0.319734	0.536364	-6.40042	0.11077	-0.445978	1.63872	0.121595	0.268862	-5.62129	0.0891721	-0.445978	1.3192	0.206437	0.376593	-6.1968	0.0672805	-0.445978	0.995337	0.334999	0.556938	-6.26861	-0.136952	-0.445978	-2.02605	0.0604971	0.17636	-5.34375	0.0433267	-0.445978	0.640968	0.530994	0.716325	-6.80246	0.0217285	-0.445978	0.321448	0.752205	0.841616	-7.1376	-0.000163081
NOTCH2NLC	0.0348185	-0.329753	0.301638	0.766974	0.879297	-7.26485	-0.126145	-0.329753	-1.09281	0.291324	0.506157	-6.3332	-0.037043	-0.329753	-0.320909	0.752605	0.850099	-6.87163	-0.118054	-0.329753	-1.02272	0.322284	0.502708	-6.53324	0.0621166	-0.329753	0.538126	0.598204	0.768207	-6.62232	-0.160963	-0.329753	-1.39445	0.183029	0.370061	-6.30061	-0.0718615	-0.329753	-0.622548	0.542717	0.72488	-6.81445	-0.152872	-0.329753	-1.32436	0.204759	0.337777	-6.31285	0.0272981
NBPF19	-0.0286034	-0.35959	-0.445421	0.662231	0.815788	-7.20842	0.0297935	-0.35959	0.463953	0.64919	0.811159	-6.82705	0.054938	-0.35959	0.855511	0.40542	0.591965	-6.54868	-0.0170014	-0.35959	-0.26475	0.794723	0.879199	-7.03119	0.0560821	-0.35959	0.873326	0.395938	0.611571	-6.38192	0.0583969	-0.35959	0.909374	0.377206	0.582101	-6.84389	0.0835415	-0.35959	1.30093	0.212465	0.415294	-6.16874	0.0116021	-0.35959	0.180671	0.858989	0.915762	-7.17487	0.0846855
LINC00869	0.0529405	-0.159454	0.613165	0.548742	0.740514	-7.116	-0.0307242	-0.159454	-0.355852	0.726793	0.860592	-6.8733	0.11577	-0.159454	1.34087	0.199463	0.373703	-6.02935	0.0803732	-0.159454	0.930894	0.366313	0.549798	-6.6225	0.127774	-0.159454	1.4799	0.159122	0.351704	-5.69774	-0.0836647	-0.159454	-0.969017	0.347553	0.553769	-6.78775	0.0628295	-0.159454	0.7277	0.477747	0.674463	-6.74162	0.0274327	-0.159454	0.317729	0.75497	0.843422	-7.13885	0.0748339
ENSG00000290791	0.16171	-0.0531021	1.8206	0.0882115	0.245502	-5.72231	0.0640823	-0.0531021	0.721466	0.481464	0.688839	-6.66978	0.17234	-0.0531021	1.94028	0.070936	0.186809	-5.15156	-0.10005	-0.0531021	-1.12641	0.27729	0.456271	-6.42373	0.129313	-0.0531021	1.45587	0.16557	0.360788	-5.73021	-0.0976273	-0.0531021	-1.09913	0.288646	0.494538	-6.65448	0.0106306	-0.0531021	0.119684	0.906285	0.952628	-7.0091	-0.26176	-0.0531021	-2.947	0.00979818	0.034513	-3.55201	-0.0323962
ENSG00000290792	0.0568464	-0.194919	0.53736	0.598721	0.775551	-7.16127	0.0617984	-0.194919	0.58417	0.567589	0.752576	-6.76176	0.275098	-0.194919	2.60046	0.0197987	0.0754568	-3.97558	-0.0384164	-0.194919	-0.363144	0.721448	0.833918	-6.99873	0.154653	-0.194919	1.46191	0.16393	0.358614	-5.72209	0.00495204	-0.194919	0.0468108	0.963267	0.983217	-7.2696	0.218252	-0.194919	2.0631	0.056437	0.17187	-5.03373	-0.0952628	-0.194919	-0.900504	0.381758	0.532689	-6.7737	0.0978062
H2BC21	0.0464811	-0.00439556	0.470335	0.644726	0.805633	-7.19649	0.296707	-0.00439556	3.00233	0.00874638	0.0480539	-3.20687	0.796028	-0.00439556	8.05489	6.73896e-07	4.49805e-05	6.27601	-0.094762	-0.00439556	-0.958883	0.352473	0.535889	-6.59608	0.337066	-0.00439556	3.41072	0.00376146	0.029505	-2.24046	0.250226	-0.00439556	2.532	0.0227032	0.0902987	-4.43371	0.749547	-0.00439556	7.58456	1.42479e-06	6.89081e-05	5.4811	-0.141243	-0.00439556	-1.42922	0.172969	0.299546	-6.17685	0.290585
H2AC20	-1.9457	1.17972	-19.352	3.34823e-12	2.30811e-09	18.3106	-0.0515234	1.17972	-0.512454	0.615625	0.787447	-6.80245	-0.193606	1.17972	-1.92562	0.0728749	0.190286	-5.17555	-0.589661	1.17972	-5.86481	2.8278e-05	0.000502868	2.41615	0.0544778	1.17972	0.541839	0.595705	0.766595	-6.62025	1.89418	1.17972	18.8396	4.97708e-12	3.43096e-09	17.9071	1.75209	1.17972	17.4264	1.56693e-11	3.06047e-08	16.6088	1.35604	1.17972	13.4872	6.37132e-10	1.21971e-07	13.1656	2.00018
BOLA1	-0.016245	-0.313737	-0.224703	0.825173	0.912761	-7.28622	-0.11346	-0.313737	-1.5694	0.136929	0.315226	-5.73533	-0.0617155	-0.313737	-0.853657	0.406415	0.592899	-6.55027	-0.103142	-0.313737	-1.42668	0.173689	0.336997	-6.05795	0.0260384	-0.313737	0.360167	0.723628	0.849216	-6.70522	-0.0972152	-0.313737	-1.34469	0.198251	0.389753	-6.36495	-0.0454705	-0.313737	-0.628954	0.538624	0.722467	-6.81032	-0.0868973	-0.313737	-1.20197	0.247583	0.388447	-6.46107	0.0422835
SV2A	0.100593	-0.130334	1.91034	0.0749459	0.220289	-5.57772	0.0766506	-0.130334	1.45566	0.165627	0.357193	-5.89311	0.150512	-0.130334	2.85835	0.0117463	0.0515754	-3.47802	0.123933	-0.130334	2.35359	0.0323005	0.103214	-4.57012	0.0294445	-0.130334	0.559175	0.584107	0.757625	-6.61042	-0.0239425	-0.130334	-0.454688	0.655696	0.800542	-7.16191	0.0499191	-0.130334	0.948003	0.357809	0.569801	-6.5553	0.0233399	-0.130334	0.443243	0.663771	0.775779	-7.08876	-0.0711487
SF3B4	0.01599	-0.767268	0.274699	0.787209	0.890645	-7.27303	0.117895	-0.767268	2.02537	0.0605748	0.183251	-5.02369	0.102476	-0.767268	1.76049	0.0982231	0.232973	-5.43787	0.141733	-0.767268	2.4349	0.0275278	0.0923556	-4.4206	0.0444536	-0.767268	0.763688	0.456627	0.663213	-6.47226	0.101905	-0.767268	1.75067	0.0999505	0.247951	-5.79029	0.0864863	-0.767268	1.48579	0.157576	0.343956	-5.92745	0.125743	-0.767268	2.1602	0.0469504	0.11368	-5.0359	0.0284636
OTUD7B	-0.0579224	0.0339436	-0.784876	0.444467	0.661965	-6.99271	-0.06697	0.0339436	-0.907476	0.378177	0.597124	-6.51665	0.139033	0.0339436	1.88396	0.078647	0.20093	-5.24312	0.188559	0.0339436	2.55507	0.0216818	0.0772072	-4.19567	-0.0595128	0.0339436	-0.806427	0.432309	0.64374	-6.43836	-0.00904764	0.0339436	-0.1226	0.904014	0.951021	-7.26279	0.196955	0.0339436	2.66884	0.0172549	0.0749761	-3.93019	0.246482	0.0339436	3.33994	0.00435583	0.0184111	-2.75936	-0.00159045
ENSG00000285184	0.230225	0.247579	2.83155	0.012406	0.0648753	-3.89592	-0.00820972	0.247579	-0.100972	0.920879	0.961235	-6.93446	-0.0177651	0.247579	-0.218494	0.829921	0.900792	-6.90063	-0.174968	0.247579	-2.15194	0.047696	0.136596	-4.93022	0.0688926	0.247579	0.847315	0.409832	0.624529	-6.40435	-0.238435	0.247579	-2.93253	0.0100932	0.0507301	-3.65569	-0.24799	0.247579	-3.05005	0.00792894	0.0431982	-3.18231	-0.405193	0.247579	-4.9835	0.000152616	0.00134071	0.60316	-0.161332
VPS45	-0.0628386	-0.00170188	-0.881866	0.391445	0.616409	-6.91073	-0.038108	-0.00170188	-0.534801	0.600446	0.776584	-6.79032	-0.0467453	-0.00170188	-0.656015	0.521523	0.688258	-6.7019	0.507898	-0.00170188	7.12775	3.03036e-06	0.000102936	4.68623	0.0358396	-0.00170188	0.502967	0.622125	0.782262	-6.64123	0.0247306	-0.00170188	0.347065	0.733253	0.855096	-7.20716	0.0160933	-0.00170188	0.225851	0.824296	0.910251	-6.98976	0.570736	-0.00170188	8.00962	7.23376e-07	1.92665e-05	6.06804	0.0986781
PLEKHO1	-0.339108	-0.232756	-3.26508	0.00508626	0.0338285	-3.02594	-0.265623	-0.232756	-2.55754	0.0215749	0.0902988	-4.06989	0.0897576	-0.232756	0.864227	0.400762	0.587801	-6.54114	0.304023	-0.232756	2.92727	0.0102024	0.0444302	-3.47432	-0.444297	-0.232756	-4.2779	0.000628574	0.00832346	-0.479986	0.0734848	-0.232756	0.707545	0.489828	0.67798	-7.00966	0.428865	-0.232756	4.12931	0.000851805	0.00837662	-0.980011	0.643131	-0.232756	6.19235	1.55155e-05	0.000218017	2.93354	-0.10519
ANP32E	-1.31945	0.59715	-14.689	1.87775e-10	3.72971e-08	14.375	-0.797899	0.59715	-8.88275	1.92764e-07	2.13113e-05	7.52199	-0.574956	0.59715	-6.40079	1.0671e-05	0.000307791	3.49901	-0.30618	0.59715	-3.4086	0.00377805	0.0211135	-2.50467	-0.541934	0.59715	-6.03317	2.07328e-05	0.000909993	2.91825	0.521552	0.59715	5.80626	3.15289e-05	0.000555621	2.145	0.744495	0.59715	8.28822	4.69638e-07	2.94315e-05	6.60172	1.01327	0.59715	11.2804	7.80533e-09	6.51213e-07	10.6652	0.777517
CA14	0.0637316	-0.163058	1.09554	0.290166	0.515035	-6.7003	0.110677	-0.163058	1.90253	0.0760259	0.213096	-5.22668	0.192338	-0.163058	3.30628	0.00467046	0.0268037	-2.58426	0.0702303	-0.163058	1.20725	0.245602	0.421209	-6.33215	0.0865575	-0.163058	1.48792	0.15702	0.348969	-5.68682	0.0469453	-0.163058	0.806986	0.431997	0.6308	-6.93274	0.128606	-0.163058	2.21073	0.042618	0.142901	-4.77741	0.00649874	-0.163058	0.111713	0.912498	0.948768	-7.18553	0.0228259
APH1A	-0.023387	-0.788441	-0.294434	0.772369	0.882449	-7.26711	0.000877329	-0.788441	0.0110452	0.99133	0.996464	-6.93977	0.143636	-0.788441	1.80832	0.0901796	0.219869	-5.36343	-0.00914331	-0.788441	-0.115111	0.909849	0.947766	-7.06116	0.0170296	-0.788441	0.214397	0.833059	0.914763	-6.749	0.0242644	-0.788441	0.305479	0.764103	0.873101	-7.22145	0.167023	-0.788441	2.10275	0.052368	0.163649	-4.96582	0.0142437	-0.788441	0.179323	0.860029	0.916577	-7.17513	0.0404167
C1orf54	-0.263849	-0.0205159	-2.56775	0.0211388	0.0938388	-4.4068	-0.0214308	-0.0205159	-0.208562	0.837532	0.922639	-6.91692	-0.127954	-0.0205159	-1.24524	0.231712	0.411118	-6.14686	0.165927	-0.0205159	1.61478	0.126714	0.271573	-5.79542	-0.204874	-0.0205159	-1.99381	0.0642455	0.197299	-4.91752	0.242418	-0.0205159	2.35919	0.031948	0.114741	-4.75547	0.135895	-0.0205159	1.32251	0.205357	0.40686	-6.14186	0.429776	-0.0205159	4.18254	0.000763801	0.00473597	-1.02487	0.0589754
MRPS21	-0.0593247	-0.849153	-0.473218	0.642715	0.804354	-7.19507	0.0140184	-0.849153	0.111821	0.912414	0.958374	-6.93324	-0.0659741	-0.849153	-0.526258	0.606227	0.753141	-6.78099	0.226594	-0.849153	1.80748	0.0903156	0.216249	-5.50307	-0.0772478	-0.849153	-0.616185	0.546799	0.730832	-6.57598	0.0733431	-0.849153	0.585039	0.56702	0.737289	-7.09134	-0.00664938	-0.849153	-0.0530403	0.958384	0.978933	-7.01518	0.285919	-0.849153	2.2807	0.0372309	0.0955251	-4.82179	-0.017923
PRPF3	-0.0428289	-0.476295	-0.754765	0.46181	0.677916	-7.01638	0.103675	-0.476295	1.82705	0.0871926	0.233931	-5.34754	0.0775386	-0.476295	1.36645	0.191475	0.363561	-5.99674	-0.00200964	-0.476295	-0.0354154	0.972205	0.98447	-7.0675	-0.0147086	-0.476295	-0.259207	0.798918	0.89448	-6.73788	0.146504	-0.476295	2.58181	0.0205524	0.0842734	-4.33921	0.120368	-0.476295	2.12121	0.0505676	0.160033	-4.93397	0.0408193	-0.476295	0.719349	0.482731	0.626828	-6.92263	0.0281203
TARS2	0.154915	-0.405428	2.18257	0.0449845	0.158644	-5.11439	-0.052279	-0.405428	-0.736548	0.472501	0.680752	-6.65856	0.0401928	-0.405428	0.566268	0.579394	0.734005	-6.75837	-0.026611	-0.405428	-0.374918	0.712849	0.828935	-6.99418	0.010619	-0.405428	0.14961	0.88302	0.943224	-6.76137	-0.207194	-0.405428	-2.91912	0.0103741	0.0516897	-3.68232	-0.114723	-0.405428	-1.6163	0.126383	0.298306	-5.74277	-0.181526	-0.405428	-2.55749	0.021577	0.0635969	-4.30964	-0.144296
ADAMTSL4	0.160844	-0.0821516	1.79374	0.0925683	0.252928	-5.76472	0.332722	-0.0821516	3.71052	0.00202036	0.0168277	-1.7726	0.812239	-0.0821516	9.05812	1.49402e-07	1.75294e-05	7.77896	0.502551	-0.0821516	5.60447	4.60417e-05	0.000717503	1.92114	0.27989	-0.0821516	3.12134	0.0068456	0.0448854	-2.82148	0.171878	-0.0821516	1.91679	0.0740657	0.202976	-5.52573	0.651395	-0.0821516	7.26439	2.41104e-06	0.000101637	4.94885	0.341707	-0.0821516	3.81073	0.00164196	0.00855206	-1.79164	0.119046
MCL1	0.0756187	0.0576135	0.724764	0.479495	0.689812	-7.0391	-0.110287	0.0576135	-1.05705	0.306838	0.522422	-6.37091	0.193692	0.0576135	1.85643	0.0826832	0.208066	-5.28727	0.0320273	0.0576135	0.306964	0.762994	0.859979	-7.01849	-0.13652	0.0576135	-1.30847	0.20996	0.417321	-5.92036	-0.185906	0.0576135	-1.78181	0.0945627	0.239217	-5.74188	0.118073	0.0576135	1.13166	0.27514	0.487948	-6.36696	-0.0435914	0.0576135	-0.4178	0.681877	0.790006	-7.10022	-0.212139
ENSA	-0.0842989	-0.562849	-1.06179	0.304745	0.530104	-6.73617	0.362353	-0.562849	4.56403	0.000351918	0.00464952	-0.0312115	0.0925328	-0.562849	1.1655	0.261601	0.445174	-6.23941	0.0555014	-0.562849	0.699071	0.494961	0.663324	-6.81381	0.0153627	-0.562849	0.193502	0.849102	0.923622	-6.75347	0.446651	-0.562849	5.62582	4.42219e-05	0.000723794	1.79893	0.176832	-0.562849	2.22729	0.0412811	0.140021	-4.74808	0.1398	-0.562849	1.76086	0.0981577	0.196064	-5.69722	0.0996616
GOLPH3L	0.168925	-0.124617	2.35572	0.0321658	0.125233	-4.80289	0.289463	-0.124617	4.03666	0.00103033	0.0100537	-1.10449	0.271001	-0.124617	3.7792	0.00175262	0.0131492	-1.61983	0.149526	-0.124617	2.08519	0.0541359	0.149874	-5.04571	0.174667	-0.124617	2.43579	0.0274796	0.112442	-4.14192	0.120538	-0.124617	1.68094	0.112997	0.269009	-5.89661	0.102076	-0.124617	1.42348	0.174598	0.366884	-6.01153	-0.0193995	-0.124617	-0.270532	0.790354	0.867446	-7.15347	0.00574147
CTSK	0.196098	-0.207909	1.405	0.179929	0.384848	-6.32853	0.0612469	-0.207909	0.43882	0.666904	0.822245	-6.83887	0.159634	-0.207909	1.14374	0.270248	0.454772	-6.26378	-0.0549705	-0.207909	-0.393851	0.699106	0.819528	-6.98656	0.419736	-0.207909	3.00732	0.00865731	0.0527313	-3.04767	-0.134851	-0.207909	-0.966177	0.348927	0.555128	-6.79049	-0.0364638	-0.207909	-0.261255	0.797368	0.894372	-6.98068	-0.251068	-0.207909	-1.79885	0.0917246	0.186861	-5.63792	0.223638
ARNT	-0.043023	-0.275816	-0.510452	0.616994	0.7875	-7.17595	0.128047	-0.275816	1.51923	0.149024	0.332176	-5.806	0.088771	-0.275816	1.05324	0.308525	0.496036	-6.36095	-0.0324698	-0.275816	-0.385242	0.705342	0.823741	-6.99007	-0.0464449	-0.275816	-0.551051	0.589527	0.761356	-6.61506	0.17107	-0.275816	2.02968	0.0600877	0.175866	-5.3376	0.131794	-0.275816	1.56369	0.138262	0.31554	-5.81858	0.0105532	-0.275816	0.12521	0.901982	0.94242	-7.18384	-0.00342184
SETDB1	-0.00769334	-0.580556	-0.116001	0.909155	0.958047	-7.30581	0.00232758	-0.580556	0.0350956	0.972456	0.986685	-6.93919	-0.0302522	-0.580556	-0.456147	0.654669	0.787551	-6.81675	0.0457898	-0.580556	0.690424	0.500231	0.668363	-6.81997	0.0346709	-0.580556	0.522772	0.608594	0.774444	-6.63073	0.0100209	-0.580556	0.151097	0.881867	0.939082	-7.25866	-0.0225589	-0.580556	-0.340146	0.738355	0.860846	-6.95576	0.0534831	-0.580556	0.806425	0.432311	0.580925	-6.85486	0.0423642
CERS2	0.133676	-0.689984	2.06519	0.0562153	0.182793	-5.31846	0.149674	-0.689984	2.31235	0.035009	0.125465	-4.52263	0.177735	-0.689984	2.74587	0.0147663	0.061342	-3.69697	0.280624	-0.689984	4.33542	0.000559061	0.0049065	-0.602289	0.129477	-0.689984	2.00032	0.0634718	0.196018	-4.9067	0.0159983	-0.689984	0.247161	0.808058	0.8993	-7.23844	0.0440593	-0.689984	0.680682	0.506208	0.695701	-6.77551	0.146948	-0.689984	2.27023	0.0379941	0.0970049	-4.84061	-0.0041987
MINDY1	-0.0238248	-0.332442	-0.208823	0.837331	0.919495	-7.28986	-0.0728419	-0.332442	-0.638456	0.532584	0.728279	-6.72758	-0.056007	-0.332442	-0.490899	0.630439	0.770157	-6.79964	0.0460936	-0.332442	0.404009	0.691777	0.814021	-6.98231	0.207263	-0.332442	1.81665	0.0888394	0.242175	-5.2036	-0.0490171	-0.332442	-0.429633	0.673431	0.813937	-7.17351	-0.0321822	-0.332442	-0.282076	0.781652	0.884956	-6.97473	0.0699185	-0.332442	0.612832	0.548957	0.683658	-6.99565	0.231088
PRUNE1	0.107803	-0.39687	1.34684	0.197575	0.408645	-6.40404	-0.0487175	-0.39687	-0.60865	0.551655	0.742062	-6.7467	-0.00771909	-0.39687	-0.096438	0.92442	0.959801	-6.92087	-0.0905085	-0.39687	-1.13076	0.275507	0.454613	-6.41893	0.0775651	-0.39687	0.969056	0.347534	0.567868	-6.29412	-0.156521	-0.39687	-1.95549	0.0689742	0.193238	-5.46196	-0.115523	-0.39687	-1.44328	0.169033	0.359183	-5.98512	-0.198312	-0.39687	-2.4776	0.0252969	0.071795	-4.46008	-0.0302384
C1orf56	0.0412324	-0.249568	0.607176	0.552607	0.742935	-7.11979	-0.00218966	-0.249568	-0.0322443	0.974693	0.987686	-6.93929	0.478737	-0.249568	7.04974	3.45678e-06	0.00013969	4.63446	0.0319858	-0.249568	0.471013	0.644253	0.779802	-6.9517	0.012003	-0.249568	0.176753	0.862013	0.931139	-6.75672	-0.0434221	-0.249568	-0.63942	0.531973	0.710322	-7.0569	0.437504	-0.249568	6.44256	9.9071e-06	0.000286246	3.51694	-0.00924663	-0.249568	-0.136163	0.893461	0.937039	-7.18233	-0.0292294
CDC42SE1	-0.186783	-0.528493	-1.67988	0.113207	0.2874	-5.93982	-0.169131	-0.528493	-1.52112	0.148553	0.331723	-5.80337	-0.0966209	-0.528493	-0.868983	0.398235	0.58512	-6.53699	-0.15104	-0.528493	-1.35842	0.193955	0.36136	-6.14712	-0.206159	-0.528493	-1.85414	0.0830262	0.231718	-5.14444	0.0176521	-0.528493	0.158759	0.875928	0.935052	-7.25741	0.090162	-0.528493	0.810894	0.429816	0.63569	-6.67653	0.0357428	-0.528493	0.321462	0.752194	0.841616	-7.1376	-0.0193764
MLLT11	-0.335625	0.204515	-3.93998	0.00125733	0.0117035	-1.6359	0.064984	0.204515	0.762863	0.457105	0.668003	-6.63849	-0.187708	0.204515	-2.20355	0.0432108	0.132009	-4.70327	0.460444	0.204515	5.40527	6.7264e-05	0.000971969	1.53653	-0.182785	0.204515	-2.14576	0.0482614	0.163745	-4.65994	0.400609	0.204515	4.70284	0.000266353	0.00307223	-0.0308008	0.147917	0.204515	1.73643	0.102501	0.259554	-5.56318	0.796069	0.204515	9.34524	9.91737e-08	4.22624e-06	8.0935	0.152839
GABPB2	0.0908979	-0.0527468	1.21954	0.241042	0.46244	-6.56038	0.131097	-0.0527468	1.75887	0.0985064	0.253546	-5.454	-0.0103185	-0.0527468	-0.138439	0.891692	0.941165	-6.91567	-0.0488741	-0.0527468	-0.655722	0.521707	0.684876	-6.84395	0.0661606	-0.0527468	0.887646	0.388423	0.60531	-6.36931	0.0401989	-0.0527468	0.53933	0.597393	0.76121	-7.11803	-0.101216	-0.0527468	-1.35798	0.194091	0.391288	-6.09694	-0.139772	-0.0527468	-1.87526	0.0799034	0.16881	-5.51619	-0.0247374
SCNM1	0.0658952	-0.615264	0.964484	0.349748	0.575578	-6.83413	0.10455	-0.615264	1.53026	0.14629	0.328675	-5.7906	0.0475331	-0.615264	0.695724	0.496997	0.668886	-6.67441	0.136764	-0.615264	2.00176	0.0633022	0.167585	-5.18718	0.0548375	-0.615264	0.802637	0.434432	0.645509	-6.44144	0.038655	-0.615264	0.56578	0.579718	0.747055	-7.10284	-0.0183622	-0.615264	-0.26876	0.791691	0.890019	-6.97859	0.0708684	-0.615264	1.03727	0.315667	0.463571	-6.6415	-0.0110577
LYSMD1	0.173872	-0.462308	2.1524	0.0476541	0.165078	-5.16742	-0.0584061	-0.462308	-0.723024	0.480534	0.688685	-6.66863	0.0127438	-0.462308	0.157759	0.876703	0.931213	-6.91265	-0.0737134	-0.462308	-0.912515	0.375602	0.559209	-6.63947	0.142172	-0.462308	1.75998	0.0983108	0.258681	-5.29155	-0.232278	-0.462308	-2.87543	0.0113437	0.0552062	-3.76886	-0.161128	-0.462308	-1.99465	0.0641458	0.188355	-5.14921	-0.247585	-0.462308	-3.06492	0.00768986	0.0284103	-3.31644	-0.0316998
VPS72	-0.0251085	-0.675019	-0.314288	0.757532	0.873771	-7.26074	-0.0529272	-0.675019	-0.6625	0.517472	0.716645	-6.71152	0.0174881	-0.675019	0.218902	0.829609	0.900669	-6.90053	0.225339	-0.675019	2.82061	0.0126857	0.0520349	-3.6843	-0.0290842	-0.675019	-0.364053	0.720783	0.847193	-6.70375	-0.0278187	-0.675019	-0.348212	0.732409	0.85445	-7.20674	0.0425966	-0.675019	0.53319	0.601535	0.770546	-6.86784	0.250447	-0.675019	3.1349	0.00665678	0.0253036	-3.1756	-0.00397571
PIP5K1A	-0.175775	-0.342388	-2.12641	0.0500709	0.170286	-5.21279	-0.0956878	-0.342388	-1.15757	0.26473	0.478982	-6.26222	-0.127715	-0.342388	-1.54501	0.142701	0.299698	-5.75616	0.0278315	-0.342388	0.336687	0.740911	0.847622	-7.00844	-0.214374	-0.342388	-2.59335	0.0200828	0.0918967	-3.84844	0.0800875	-0.342388	0.968844	0.347636	0.553827	-6.78792	0.0480604	-0.342388	0.581402	0.569406	0.744823	-6.84001	0.203607	-0.342388	2.4631	0.0260347	0.0733637	-4.48718	-0.0385984
PSMD4	0.0608235	-0.907575	0.704634	0.491588	0.697831	-7.05386	0.0663806	-0.907575	0.769011	0.453553	0.66498	-6.6337	0.061704	-0.907575	0.714834	0.485438	0.659807	-6.66064	0.121429	-0.907575	1.40674	0.179422	0.343962	-6.08435	0.0428905	-0.907575	0.496881	0.626311	0.785147	-6.64437	0.00555705	-0.907575	0.0643777	0.9495	0.976721	-7.26856	0.000880461	-0.907575	0.0102	0.991993	0.996244	-7.01661	0.060605	-0.907575	0.702102	0.493121	0.635809	-6.9352	-0.0179331
ZNF687	0.0886899	-0.555509	1.19235	0.251223	0.472945	-6.59213	-0.102091	-0.555509	-1.37252	0.189618	0.388552	-6.00274	-0.0542783	-0.555509	-0.729721	0.476546	0.65264	-6.64967	-0.0636797	-0.555509	-0.856115	0.405096	0.587176	-6.68964	0.147276	-0.555509	1.97999	0.0659152	0.200587	-4.9404	-0.190781	-0.555509	-2.56487	0.0212609	0.0861837	-4.37143	-0.142968	-0.555509	-1.92208	0.0733509	0.206807	-5.26914	-0.15237	-0.555509	-2.04847	0.0580095	0.132984	-5.22887	0.0585865
PI4KB	0.12333	-0.42465	1.98524	0.0652771	0.201903	-5.45381	0.168656	-0.42465	2.71484	0.0157241	0.0724619	-3.76992	0.214015	-0.42465	3.44498	0.00350357	0.0218744	-2.30269	0.0284555	-0.42465	0.458046	0.653335	0.786646	-6.95798	0.115687	-0.42465	1.8622	0.081822	0.229824	-5.13162	0.0453255	-0.42465	0.7296	0.476618	0.66812	-6.99341	0.0906846	-0.42465	1.45974	0.164516	0.353619	-5.96293	-0.0948749	-0.42465	-1.52719	0.147047	0.264677	-6.04268	-0.0076435
RFX5	-0.0942008	-0.351398	-1.2518	0.229374	0.448454	-6.52194	-0.116568	-0.351398	-1.54903	0.141735	0.322398	-5.76422	-0.0426734	-0.351398	-0.567074	0.57886	0.733669	-6.7579	-0.0359781	-0.351398	-0.478102	0.639313	0.776625	-6.94819	0.0493202	-0.351398	0.6554	0.521909	0.713875	-6.55044	-0.0223669	-0.351398	-0.297226	0.770277	0.876736	-7.22407	0.0515274	-0.351398	0.684731	0.503718	0.694071	-6.77267	0.0582227	-0.351398	0.773703	0.450854	0.598433	-6.88117	0.143521
RFX5-AS1	0.135215	-0.343979	1.51767	0.149415	0.341032	-6.17536	-0.179899	-0.343979	-2.01921	0.0612759	0.184505	-5.03405	0.0530056	-0.343979	0.594942	0.560548	0.719897	-6.74119	-0.0115358	-0.343979	-0.129479	0.89866	0.941162	-7.0593	0.245431	-0.343979	2.75476	0.0145026	0.0734313	-3.5407	-0.315113	-0.343979	-3.53687	0.00289564	0.0196947	-2.42917	-0.0822091	-0.343979	-0.922726	0.370422	0.582368	-6.57892	-0.14675	-0.343979	-1.64715	0.119834	0.227129	-5.86962	0.110217
SELENBP1	-0.0801313	-0.381975	-0.916235	0.373709	0.598506	-6.87961	-0.126364	-0.381975	-1.44487	0.16859	0.361486	-5.9076	-0.0735854	-0.381975	-0.841389	0.413042	0.598395	-6.56075	-0.362609	-0.381975	-4.14614	0.00082292	0.00656935	-0.990021	-0.194544	-0.381975	-2.22445	0.0415076	0.14794	-4.52258	-0.0462332	-0.381975	-0.528639	0.604614	0.766328	-7.12397	0.00654585	-0.381975	0.0748464	0.941303	0.969514	-7.0137	-0.282478	-0.381975	-3.2299	0.0054703	0.0218146	-2.98334	-0.114413
PSMB4	0.147485	-0.864203	1.53863	0.144244	0.333543	-6.14589	0.149144	-0.864203	1.55594	0.140089	0.320119	-5.75445	0.227566	-0.864203	2.37408	0.0310289	0.104132	-4.39727	0.153497	-0.864203	1.60135	0.129667	0.275883	-5.81494	0.131137	-0.864203	1.36808	0.190974	0.394643	-5.84536	0.00165916	-0.864203	0.0173092	0.986413	0.993962	-7.2706	0.0800816	-0.864203	0.83545	0.416274	0.623906	-6.65608	0.0060121	-0.864203	0.0627212	0.950798	0.971608	-7.19006	-0.016348
POGZ	-0.252435	-0.303382	-3.27122	0.00502202	0.033516	-3.01342	-0.114016	-0.303382	-1.47749	0.15976	0.348483	-5.8635	-0.0795035	-0.303382	-1.03026	0.318843	0.506236	-6.38452	0.0665662	-0.303382	0.862609	0.401624	0.584167	-6.68401	-0.0980789	-0.303382	-1.27097	0.222656	0.432434	-5.96618	0.13842	-0.303382	1.79373	0.0925686	0.236652	-5.72319	0.172932	-0.303382	2.24096	0.0402069	0.137649	-4.72379	0.319002	-0.303382	4.13383	0.000843943	0.00514042	-1.12515	0.154357
TUFT1	-0.0701459	0.0121321	-0.726473	0.478478	0.68906	-7.03783	-0.305753	0.0121321	-3.16656	0.00623557	0.0379966	-2.87871	0.293384	0.0121321	3.03846	0.00812032	0.039917	-3.12224	0.0754666	0.0121321	0.781578	0.446347	0.623152	-6.75146	-0.114427	0.0121321	-1.18508	0.254003	0.470098	-6.06703	-0.235607	0.0121321	-2.44008	0.0272473	0.102508	-4.60609	0.36353	0.0121321	3.76493	0.00180514	0.0148348	-1.72817	0.145613	0.0121321	1.50805	0.151839	0.271284	-6.06941	-0.0442816
SNX27	-0.33899	-0.40675	-3.08782	0.00733556	0.0448032	-3.38521	-0.319299	-0.40675	-2.90846	0.010603	0.0550071	-3.39252	-0.0770189	-0.40675	-0.701556	0.493452	0.665604	-6.67024	-0.246746	-0.40675	-2.24758	0.0396967	0.119284	-4.76144	-0.307009	-0.40675	-2.79651	0.0133234	0.069397	-3.46007	0.0196905	-0.40675	0.179358	0.860002	0.92632	-7.25372	0.261971	-0.40675	2.38626	0.0302958	0.11207	-4.46115	0.0922439	-0.40675	0.840239	0.413666	0.562954	-6.82663	0.0319805
MRPL9	-0.0105482	-0.715807	-0.137387	0.89251	0.95118	-7.30294	0.0315626	-0.715807	0.411093	0.686684	0.835557	-6.85116	-0.0975265	-0.715807	-1.27025	0.222905	0.402287	-6.1168	-0.0490695	-0.715807	-0.639115	0.532167	0.693634	-6.85502	-0.0778051	-0.715807	-1.01339	0.326578	0.547518	-6.25074	0.0421109	-0.715807	0.548481	0.591248	0.755763	-7.11285	-0.0869783	-0.715807	-1.13286	0.274651	0.487376	-6.36563	-0.0385213	-0.715807	-0.501727	0.622976	0.742767	-7.05991	-0.0672569
THEM4	0.0938889	-0.0169933	1.06641	0.302718	0.528224	-6.73132	0.101929	-0.0169933	1.15773	0.264664	0.478982	-6.26203	0.0376808	-0.0169933	0.427987	0.674603	0.800574	-6.82972	0.0624268	-0.0169933	0.709058	0.488915	0.657871	-6.8066	0.0183663	-0.0169933	0.208608	0.837496	0.916825	-6.75028	0.00804021	-0.0169933	0.0913225	0.928417	0.965195	-7.26634	-0.0562081	-0.0169933	-0.638425	0.532604	0.717341	-6.80414	-0.0314621	-0.0169933	-0.357353	0.725691	0.823522	-7.12479	-0.0755226
S100A10	0.891153	1.95518	2.78106	0.0137486	0.069538	-3.99504	1.95832	1.95518	6.11142	1.79716e-05	0.000541411	2.9645	1.49923	1.95518	4.67871	0.00027953	0.00338761	0.210811	0.407993	1.95518	1.27324	0.221871	0.394674	-6.25355	1.9987	1.95518	6.23743	1.43018e-05	0.000723744	3.2884	1.06717	1.95518	3.33036	0.00444314	0.0275936	-2.85277	0.608078	1.95518	1.89765	0.0767065	0.213318	-5.3089	-0.48316	1.95518	-1.50782	0.151898	0.271284	-6.06974	1.10755
S100A11	0.650482	1.30544	3.41366	0.00373866	0.0267919	-2.72213	0.746729	1.30544	3.91875	0.00131361	0.0121309	-1.34597	-0.280972	1.30544	-1.47451	0.160551	0.323782	-5.8538	0.909607	1.30544	4.77352	0.000231309	0.00248918	0.286487	0.0218368	1.30544	0.114597	0.910249	0.957165	-6.76623	0.096247	1.30544	0.505094	0.620665	0.778005	-7.13665	-0.931453	1.30544	-4.88816	0.000184213	0.00268841	0.558246	0.259125	1.30544	1.35986	0.193507	0.324143	-6.26771	-0.628645
S100A6	-0.144997	1.69467	-0.373259	0.714058	0.848238	-7.23941	-1.27581	1.69467	-3.28427	0.00488821	0.0317896	-2.64135	1.0179	1.69467	2.62033	0.0190244	0.0735513	-3.93783	-0.625974	1.69467	-1.61142	0.127448	0.272598	-5.80032	-1.37152	1.69467	-3.53063	0.00293336	0.0245193	-1.99769	-1.13082	1.69467	-2.91101	0.0105477	0.0523767	-3.69841	1.16289	1.69467	2.99359	0.00890492	0.0468808	-3.29483	-0.480977	1.69467	-1.23816	0.234253	0.372485	-6.41846	-1.22652
S100A4	0.31274	0.679696	1.17313	0.258622	0.48123	-6.61422	0.44121	0.679696	1.65504	0.118207	0.285857	-5.61092	0.746525	0.679696	2.80031	0.0132208	0.0563808	-3.59134	0.273327	0.679696	1.02529	0.32111	0.501811	-6.53064	-0.000944831	0.679696	-0.00354418	0.997218	0.998436	-6.77312	0.128471	0.679696	0.481911	0.636666	0.788579	-7.14859	0.433785	0.679696	1.62718	0.124039	0.29545	-5.72687	-0.0394123	0.679696	-0.147841	0.884392	0.931445	-7.18057	-0.313684
S100A16	0.260289	0.301155	0.913209	0.375248	0.6001	-6.88239	-0.196795	0.301155	-0.690445	0.500218	0.703644	-6.69215	1.07992	0.301155	3.78882	0.00171809	0.0129564	-1.60013	0.51164	0.301155	1.79506	0.0923491	0.220088	-5.52257	-0.066224	0.301155	-0.232343	0.81934	0.906587	-6.7448	-0.457084	0.301155	-1.60365	0.129157	0.294341	-6.01096	0.819626	0.301155	2.87561	0.0113395	0.0556013	-3.52819	0.251351	0.301155	0.88185	0.391453	0.541674	-6.79043	-0.326513
S100A13	0.310582	0.5512	1.04357	0.312835	0.538061	-6.75514	0.0667369	0.5512	0.22424	0.825527	0.917021	-6.91335	0.483746	0.5512	1.62541	0.124418	0.272891	-5.64079	1.57774	0.5512	5.3013	8.21475e-05	0.00112332	1.33387	-0.0418644	0.5512	-0.140667	0.889962	0.946225	-6.76273	-0.243845	0.5512	-0.819332	0.425132	0.624952	-6.92254	0.173164	0.5512	0.581841	0.569118	0.744696	-6.83975	1.26716	0.5512	4.25773	0.000654982	0.00420819	-0.870251	-0.352446
CHTOP	-0.0591875	-0.735149	-0.857293	0.404465	0.62772	-6.93232	-0.0744156	-0.735149	-1.07786	0.297737	0.512738	-6.34909	-0.176588	-0.735149	-2.55777	0.0215649	0.0801775	-4.05629	-0.0827129	-0.735149	-1.19804	0.249065	0.424861	-6.34285	-0.112071	-0.735149	-1.62328	0.124875	0.300321	-5.49598	-0.0152281	-0.735149	-0.220569	0.828334	0.909429	-7.24501	-0.117401	-0.735149	-1.70048	0.1092	0.270667	-5.61785	-0.0235254	-0.735149	-0.340751	0.737909	0.831575	-7.13088	-0.052884
SNAPIN	-0.10102	-0.727332	-1.41539	0.176914	0.380746	-6.31477	-0.0725452	-0.727332	-1.01644	0.32517	0.541826	-6.4124	0.176837	-0.727332	2.47768	0.0252932	0.0897944	-4.2063	0.0237199	-0.727332	0.332342	0.744124	0.849858	-7.00997	0.0761908	-0.727332	1.06752	0.302235	0.523743	-6.19547	0.0284744	-0.727332	0.398957	0.695418	0.829476	-7.18683	0.277856	-0.727332	3.89307	0.0013851	0.0121316	-1.46493	0.12474	-0.727332	1.74774	0.100471	0.199529	-5.71752	0.17721
ILF2	-0.385663	-0.379129	-4.4196	0.000471196	0.00556648	-0.646816	0.0945914	-0.379129	1.08399	0.295095	0.510061	-6.3426	-0.00475871	-0.379129	-0.0545336	0.957213	0.97842	-6.9242	0.268654	-0.379129	3.07871	0.00747456	0.0350518	-3.17262	0.0308875	-0.379129	0.353963	0.72818	0.852927	-6.70753	0.480254	-0.379129	5.50359	5.57491e-05	0.000874597	1.56217	0.380904	-0.379129	4.36507	0.000526355	0.00586346	-0.497987	0.654317	-0.379129	7.4983	1.63953e-06	3.71638e-05	5.23182	0.41655
INTS3	-0.0945897	-0.468435	-1.43695	0.170796	0.373078	-6.28601	-0.111402	-0.468435	-1.69235	0.110766	0.27424	-5.55528	-0.135237	-0.468435	-2.05444	0.0573631	0.16117	-4.9611	-0.0666026	-0.468435	-1.01178	0.32732	0.508261	-6.54426	-0.10926	-0.468435	-1.6598	0.117233	0.28975	-5.44247	-0.0168125	-0.468435	-0.255404	0.801801	0.895237	-7.23626	-0.0406476	-0.468435	-0.617492	0.545959	0.727401	-6.81768	0.0279872	-0.468435	0.425163	0.676616	0.786633	-7.09697	-0.0146701
SLC27A3	0.845112	-0.210751	6.00801	2.17117e-05	0.000480075	2.49205	-0.0456267	-0.210751	-0.324366	0.750037	0.87413	-6.88451	-0.110615	-0.210751	-0.786376	0.443614	0.626557	-6.60601	-0.196915	-0.210751	-1.39989	0.181425	0.346612	-6.09335	0.0418568	-0.210751	0.297566	0.770023	0.87764	-6.72671	-0.890738	-0.210751	-6.33238	1.20581e-05	0.000263636	3.12963	-0.955727	-0.210751	-6.79439	5.34957e-06	0.000185478	4.14159	-1.04203	-0.210751	-7.4079	1.90142e-06	4.13408e-05	5.0803	-0.803255
GATAD2B	-0.230205	-0.159164	-2.36535	0.0315647	0.12382	-4.78523	-0.155923	-0.159164	-1.6021	0.129501	0.303215	-5.68838	-0.220838	-0.159164	-2.26911	0.0380772	0.120374	-4.58695	-0.100826	-0.159164	-1.03598	0.316252	0.496911	-6.51975	-0.223213	-0.159164	-2.2935	0.0363167	0.135153	-4.40001	0.0742828	-0.159164	0.763252	0.45688	0.652789	-6.96772	0.00936691	-0.159164	0.0962446	0.924571	0.961418	-7.01177	0.12938	-0.159164	1.32937	0.203138	0.336002	-6.30653	0.00699261
DENND4B	-0.0578706	-0.435279	-0.754587	0.461913	0.677916	-7.01651	-0.0326134	-0.435279	-0.425252	0.676552	0.828736	-6.84498	-0.0314771	-0.435279	-0.410437	0.687155	0.808592	-6.83739	-0.218271	-0.435279	-2.84608	0.0120441	0.0501045	-3.63437	-0.134529	-0.435279	-1.75415	0.0993345	0.260542	-5.3005	0.0252573	-0.435279	0.329335	0.746352	0.862489	-7.21347	0.0263935	-0.435279	0.34415	0.735401	0.859239	-6.95432	-0.1604	-0.435279	-2.09149	0.0534955	0.125397	-5.15524	-0.0766583
CRTC2	0.0684778	-0.603069	0.90327	0.380334	0.605096	-6.89148	-0.216521	-0.603069	-2.85606	0.0118013	0.0591148	-3.49544	0.0481494	-0.603069	0.635124	0.534698	0.698954	-6.71575	-0.185575	-0.603069	-2.44787	0.0268314	0.0905376	-4.39655	-0.0086794	-0.603069	-0.114487	0.910335	0.957165	-6.76624	-0.284998	-0.603069	-3.75933	0.0018262	0.0137857	-1.97027	-0.0203284	-0.603069	-0.268146	0.792156	0.890396	-6.97876	-0.254053	-0.603069	-3.35114	0.00425595	0.0181234	-2.73651	-0.0771572
SLC39A1	-0.13582	-0.52155	-1.31516	0.207758	0.422254	-6.4441	-0.155671	-0.52155	-1.50738	0.152009	0.336619	-5.82244	-0.100007	-0.52155	-0.968377	0.347862	0.535548	-6.44573	0.0534274	-0.52155	0.517344	0.612288	0.756368	-6.92787	-0.186065	-0.52155	-1.80169	0.0912589	0.246363	-5.227	-0.0198513	-0.52155	-0.192223	0.850087	0.92114	-7.2512	0.0358129	-0.52155	0.346781	0.733462	0.857829	-6.95337	0.189247	-0.52155	1.8325	0.0863392	0.178858	-5.5847	-0.0502452
CREB3L4	0.0382778	-0.30928	0.457459	0.653747	0.810513	-7.20274	-0.0894744	-0.30928	-1.06931	0.301452	0.516675	-6.3581	-0.00325626	-0.30928	-0.0389156	0.969459	0.985521	-6.92497	0.0724678	-0.30928	0.866064	0.399785	0.582215	-6.681	-0.000315081	-0.30928	-0.00376554	0.997044	0.998407	-6.77312	-0.127752	-0.30928	-1.52677	0.147151	0.32227	-6.12089	-0.0415341	-0.30928	-0.496374	0.62666	0.789075	-6.88752	0.03419	-0.30928	0.408605	0.688471	0.794896	-7.1042	-0.0385929
JTB	0.196356	-0.59512	2.49318	0.0245268	0.104543	-4.54777	-0.0176886	-0.59512	-0.224596	0.825255	0.917021	-6.91327	0.12621	-0.59512	1.60252	0.129407	0.279821	-5.67405	0.305308	-0.59512	3.87657	0.00143309	0.0100385	-1.54419	0.0650899	-0.59512	0.826463	0.421198	0.634571	-6.42189	-0.214044	-0.59512	-2.71777	0.0156309	0.0697824	-4.07773	-0.0701453	-0.59512	-0.890652	0.386858	0.597232	-6.60808	0.108953	-0.59512	1.3834	0.186326	0.3159	-6.23727	-0.131266
RAB13	0.222757	-0.442719	3.20884	0.0057138	0.0370764	-3.14035	0.196597	-0.442719	2.83201	0.0123945	0.06124	-3.54249	0.202102	-0.442719	2.91131	0.0105413	0.0475859	-3.37401	-0.00462996	-0.442719	-0.0666951	0.947685	0.970458	-7.06581	0.102687	-0.442719	1.47922	0.159303	0.351842	-5.69867	-0.0261599	-0.442719	-0.376837	0.711452	0.841219	-7.19584	-0.0206547	-0.442719	-0.297533	0.770047	0.879207	-6.97002	-0.227387	-0.442719	-3.27554	0.00497736	0.0203239	-2.8906	-0.12007
TPM3	-0.175212	0.00661613	-2.1155	0.0511188	0.172441	-5.23175	-0.219024	0.00661613	-2.64447	0.0181229	0.0798917	-3.90492	-0.346063	0.00661613	-4.17834	0.000770389	0.00722711	-0.803134	-0.557107	0.00661613	-6.72647	6.0174e-06	0.000165535	3.98905	-0.520616	0.00661613	-6.28587	1.31072e-05	0.000691907	3.37531	-0.0438115	0.00661613	-0.528977	0.604385	0.766243	-7.12379	-0.170851	0.00661613	-2.06284	0.0564638	0.17187	-5.03416	-0.381895	0.00661613	-4.61097	0.00032021	0.00244147	-0.148018	-0.345404
C1orf43	0.11828	-0.780681	1.53083	0.14615	0.336494	-6.15689	0.172137	-0.780681	2.22788	0.0412345	0.140859	-4.67367	0.267932	-0.780681	3.4677	0.00334235	0.0211839	-2.25644	0.325464	-0.780681	4.21231	0.000718671	0.00592272	-0.854299	0.130996	-0.780681	1.69541	0.110173	0.277574	-5.38952	0.0538574	-0.780681	0.697047	0.496192	0.682734	-7.01724	0.149652	-0.780681	1.93686	0.0713839	0.20318	-5.24492	0.207184	-0.780681	2.68147	0.0168207	0.052384	-4.07249	0.0127163
UBAP2L	-0.0625179	-0.739315	-0.566741	0.579081	0.761222	-7.1444	-0.00356712	-0.739315	-0.0323368	0.97462	0.987686	-6.93929	-0.223011	-0.739315	-2.02166	0.0609961	0.16831	-5.01643	0.115799	-0.739315	1.04975	0.310075	0.491183	-6.50557	-0.0382512	-0.739315	-0.346758	0.73348	0.85614	-6.71016	0.0589508	-0.739315	0.534404	0.600714	0.763284	-7.12078	-0.160494	-0.739315	-1.45492	0.165829	0.355224	-5.96945	0.178317	-0.739315	1.61649	0.126343	0.236131	-5.91474	0.0242666
HAX1	-0.0694949	-0.491149	-0.647284	0.527007	0.725478	-7.09378	-0.189097	-0.491149	-1.76127	0.0980865	0.252807	-5.45029	0.0900744	-0.491149	0.838964	0.41436	0.59964	-6.5628	0.0773774	-0.491149	0.720702	0.481922	0.652658	-6.79809	-0.0433778	-0.491149	-0.404026	0.691765	0.827297	-6.68777	-0.119602	-0.491149	-1.11399	0.282418	0.487575	-6.63835	0.159569	-0.491149	1.48625	0.157455	0.343809	-5.92682	0.146872	-0.491149	1.36799	0.191003	0.321097	-6.25725	0.0261171
ATP8B2	0.152398	-0.3601	2.35238	0.0323772	0.125888	-4.80902	0.179242	-0.3601	2.76674	0.0141541	0.0671992	-3.66956	0.216028	-0.3601	3.33455	0.00440474	0.0257581	-2.52699	0.142478	-0.3601	2.19925	0.0435686	0.127845	-4.8472	0.202986	-0.3601	3.13324	0.00667958	0.0442999	-2.79777	0.0268446	-0.3601	0.414366	0.684336	0.822031	-7.18026	0.06363	-0.3601	0.982177	0.341235	0.554063	-6.52246	-0.00992002	-0.3601	-0.153123	0.880295	0.929051	-7.17973	0.0505881
UBE2Q1	0.0643904	-0.61216	1.06336	0.304057	0.529222	-6.73453	0.104748	-0.61216	1.72983	0.103704	0.261864	-5.49854	-0.0553453	-0.61216	-0.913985	0.374853	0.561425	-6.49677	-6.51035e-05	-0.61216	-0.00107513	0.999156	0.999557	-7.06816	-0.0108601	-0.61216	-0.179346	0.860011	0.930143	-6.75623	0.0403574	-0.61216	0.666471	0.514999	0.697397	-7.03868	-0.119736	-0.61216	-1.97734	0.0662404	0.192671	-5.17805	-0.0644555	-0.61216	-1.06443	0.303585	0.45037	-6.61331	-0.0752505
ADAR	0.00988466	-0.629978	0.0936441	0.926603	0.965967	-7.3083	0.185446	-0.629978	1.75686	0.0988587	0.254098	-5.4571	0.0293589	-0.629978	0.278137	0.784617	0.871519	-6.88506	0.0165792	-0.629978	0.157066	0.877239	0.929392	-7.05513	0.00045907	-0.629978	0.00434908	0.996586	0.998341	-6.77312	0.175561	-0.629978	1.66321	0.116541	0.274831	-5.92317	0.0194743	-0.629978	0.184493	0.856041	0.927913	-6.9987	0.00669456	-0.629978	0.0634221	0.950249	0.971301	-7.19001	-0.00942559
PMVK	0.103349	-0.519722	1.83694	0.0856502	0.241429	-5.6963	0.156118	-0.519722	2.77488	0.0139222	0.0666209	-3.65377	0.1926	-0.519722	3.42332	0.0036645	0.0225666	-2.34676	0.203259	-0.519722	3.61276	0.00247404	0.0152731	-2.08663	0.213202	-0.519722	3.78949	0.00171571	0.0169103	-1.47166	0.0527695	-0.519722	0.937935	0.362797	0.568702	-6.8174	0.0892517	-0.519722	1.58638	0.133028	0.307629	-5.78611	0.09991	-0.519722	1.77582	0.0955783	0.19229	-5.67397	0.109853
PBXIP1	0.000817698	-0.127883	0.0115391	0.990942	0.996035	-7.31288	0.00477412	-0.127883	0.0673709	0.947156	0.974589	-6.93744	-0.081304	-0.127883	-1.14733	0.268806	0.453518	-6.25978	-0.008207	-0.127883	-0.115814	0.909301	0.947765	-7.06107	0.097836	-0.127883	1.38063	0.187159	0.39034	-5.82924	0.00395643	-0.127883	0.0558318	0.956196	0.980098	-7.2691	-0.0821217	-0.127883	-1.15887	0.264212	0.475195	-6.33664	-0.0090247	-0.127883	-0.127354	0.900313	0.941361	-7.18356	0.0970183
PYGO2	0.0507606	-0.576696	0.749891	0.464656	0.679558	-7.02013	0.0376254	-0.576696	0.555844	0.586326	0.766092	-6.77844	0.0525309	-0.576696	0.776043	0.449512	0.631505	-6.6142	0.0193735	-0.576696	0.286206	0.778546	0.869262	-7.02497	0.050728	-0.576696	0.749409	0.464937	0.670267	-6.48321	-0.0131352	-0.576696	-0.194047	0.848683	0.920259	-7.25082	0.00177026	-0.576696	0.0261522	0.979473	0.990204	-7.0163	-0.0313871	-0.576696	-0.463685	0.649378	0.764293	-7.07907	-3.25849e-05
ENSG00000271380	0.0117178	-0.436095	0.115304	0.909698	0.958303	-7.3059	-0.191437	-0.436095	-1.88376	0.0786755	0.218276	-5.25701	-0.0758985	-0.436095	-0.746849	0.466437	0.644136	-6.63679	-0.253842	-0.436095	-2.49783	0.024301	0.0840116	-4.30336	-0.104312	-0.436095	-1.02644	0.320584	0.541585	-6.23764	-0.203155	-0.436095	-1.99907	0.0636202	0.182695	-5.38924	-0.0876163	-0.436095	-0.862154	0.401867	0.61037	-6.63321	-0.26556	-0.436095	-2.61314	0.0193012	0.0582517	-4.20372	-0.116029
SHC1	0.163917	-0.334753	2.41935	0.0283855	0.115584	-4.68559	0.11394	-0.334753	1.68171	0.112845	0.277471	-5.57123	0.0987369	-0.334753	1.45731	0.165175	0.329432	-5.8771	0.418237	-0.334753	6.173	1.60691e-05	0.000323932	2.99049	0.135756	-0.334753	2.0037	0.0630735	0.195338	-4.90108	-0.0499771	-0.334753	-0.737641	0.471855	0.664328	-6.98737	-0.0651806	-0.334753	-0.962037	0.350936	0.563065	-6.54193	0.25432	-0.334753	3.75365	0.0018478	0.00939042	-1.90943	-0.0281613
CKS1B	-1.79331	1.35476	-19.0888	4.09932e-12	2.52842e-09	18.1168	-0.327966	1.35476	-3.49101	0.00318456	0.0230971	-2.22131	-0.777645	1.35476	-8.2776	4.77354e-07	3.51831e-05	6.62098	-0.374857	1.35476	-3.99014	0.00113385	0.00837279	-1.31056	-0.597393	1.35476	-6.35892	1.1499e-05	0.000629702	3.50571	1.46535	1.35476	15.5978	7.88892e-11	2.49866e-08	15.231	1.01567	1.35476	10.8112	1.39902e-08	2.34216e-06	10.1147	1.41846	1.35476	15.0987	1.26297e-10	4.80588e-08	14.7552	1.19592
FLAD1	0.0131396	-0.486431	0.190215	0.851632	0.926713	-7.29378	0.0476124	-0.486431	0.68926	0.500943	0.704354	-6.69299	0.0740115	-0.486431	1.07143	0.300529	0.487662	-6.34196	0.229766	-0.486431	3.3262	0.0044816	0.0239927	-2.67258	0.13569	-0.486431	1.96431	0.0678582	0.204167	-4.96627	0.0344728	-0.486431	0.499045	0.624821	0.780383	-7.13982	0.0608719	-0.486431	0.881212	0.391788	0.601593	-6.61649	0.216626	-0.486431	3.13599	0.00664183	0.0252678	-3.1734	0.12255
EFNA4	-0.0806995	-0.491193	-0.909257	0.377265	0.602159	-6.88602	-0.0575845	-0.491193	-0.648816	0.526043	0.723421	-6.72073	-0.00152163	-0.491193	-0.0171445	0.986542	0.994502	-6.92562	0.101885	-0.491193	1.14796	0.268554	0.446735	-6.39983	-0.14204	-0.491193	-1.60039	0.12988	0.308297	-5.52909	0.023115	-0.491193	0.260441	0.797984	0.892922	-7.23488	0.0791779	-0.491193	0.892113	0.386099	0.596453	-6.60677	0.182585	-0.491193	2.05722	0.0570641	0.131408	-5.21396	-0.0613405
EFNA3	-0.0505508	-0.26309	-0.456355	0.654523	0.811163	-7.20326	-0.204295	-0.26309	-1.8443	0.0845191	0.22973	-5.32019	0.138432	-0.26309	1.24972	0.230115	0.40997	-6.14151	-0.0995775	-0.26309	-0.898949	0.38256	0.565559	-6.6518	0.0337609	-0.26309	0.304781	0.764625	0.874379	-6.72444	-0.153744	-0.26309	-1.38794	0.184964	0.372632	-6.30913	0.188983	-0.26309	1.70607	0.108133	0.269592	-5.60939	-0.0490266	-0.26309	-0.442595	0.66423	0.77616	-7.08906	0.0843117
EFNA1	0.141189	0.205995	0.970468	0.346852	0.572501	-6.82834	0.186717	0.205995	1.28341	0.21838	0.425045	-6.11463	0.16839	0.205995	1.15744	0.26478	0.449118	-6.24848	0.973997	0.205995	6.69483	6.35775e-06	0.000171674	3.93311	0.375419	0.205995	2.58046	0.020608	0.0933171	-3.87272	0.0455281	0.205995	0.31294	0.758536	0.869659	-7.21902	0.0272016	0.205995	0.186972	0.854131	0.926811	-6.99821	0.832808	0.205995	5.72436	3.67423e-05	0.0004462	2.05311	0.23423
SLC50A1	0.014583	-0.344625	0.164499	0.871484	0.938888	-7.29861	0.06169	-0.344625	0.695874	0.496906	0.7017	-6.6883	0.0977945	-0.344625	1.10314	0.286955	0.473972	-6.30821	0.0931312	-0.344625	1.05054	0.309724	0.490821	-6.50475	-0.00574093	-0.344625	-0.0647586	0.949202	0.97542	-6.77092	0.047107	-0.344625	0.531375	0.602762	0.764973	-7.12246	0.0832115	-0.344625	0.93864	0.362446	0.574298	-6.56412	0.0785481	-0.344625	0.886037	0.389263	0.539472	-6.7867	-0.020324
DPM3	-0.00946542	-0.610671	-0.104522	0.918108	0.962511	-7.30716	-0.109775	-0.610671	-1.21219	0.243761	0.455676	-6.19969	0.132268	-0.610671	1.46058	0.16429	0.328757	-5.87269	-0.0641189	-0.610671	-0.708035	0.489532	0.658497	-6.80735	0.0952209	-0.610671	1.05148	0.309305	0.530476	-6.2121	-0.100309	-0.610671	-1.10767	0.285054	0.49068	-6.64523	0.141734	-0.610671	1.5651	0.137932	0.315228	-5.81657	-0.0546535	-0.610671	-0.603513	0.554978	0.689705	-7.00151	0.104686
KRTCAP2	0.123694	-0.657596	1.36086	0.193198	0.402575	-6.38606	-0.109729	-0.657596	-1.20723	0.245613	0.457309	-6.20547	0.195938	-0.657596	2.15569	0.0473567	0.141231	-4.78708	0.0928032	-0.657596	1.02101	0.323068	0.503663	-6.53497	0.00206276	-0.657596	0.0226942	0.982186	0.993061	-6.77286	-0.233423	-0.657596	-2.56808	0.0211248	0.085803	-4.36533	0.0722449	-0.657596	0.794828	0.438827	0.644195	-6.6896	-0.0308904	-0.657596	-0.339851	0.738572	0.832177	-7.1312	-0.121631
MTX1	0.139886	-0.677145	1.5965	0.130748	0.313535	-6.06302	0.176573	-0.677145	2.0152	0.0617358	0.185366	-5.04077	0.0865967	-0.677145	0.988313	0.338317	0.526735	-6.42638	0.181282	-0.677145	2.06894	0.0558193	0.153268	-5.07351	0.120954	-0.677145	1.38043	0.18722	0.390398	-5.8295	0.036687	-0.677145	0.418703	0.681231	0.819789	-7.17836	-0.0532896	-0.677145	-0.608185	0.551955	0.731715	-6.82356	0.0413961	-0.677145	0.472446	0.643253	0.759029	-7.07479	-0.0189323
ENTREP3	0.115636	-0.444001	0.964054	0.349957	0.575635	-6.83454	0.0525762	-0.444001	0.438328	0.667253	0.822503	-6.83909	-0.00629417	-0.444001	-0.0524745	0.958827	0.979557	-6.92432	0.461392	-0.444001	3.84663	0.00152455	0.010491	-1.60582	0.035031	-0.444001	0.292053	0.774155	0.880209	-6.72841	-0.0630594	-0.444001	-0.525726	0.606588	0.767632	-7.12557	-0.12193	-0.444001	-1.01653	0.325128	0.538692	-6.48841	0.345757	-0.444001	2.88257	0.0111793	0.0381954	-3.67968	-0.0806046
SCAMP3	0.0727234	-0.5742	0.902555	0.380702	0.605399	-6.89213	0.137805	-0.5742	1.71027	0.107339	0.268439	-5.52825	0.170605	-0.5742	2.11734	0.0509401	0.149056	-4.85351	0.329363	-0.5742	4.08765	0.000927834	0.00720085	-1.11013	0.145698	-0.5742	1.80823	0.0901944	0.244447	-5.21679	0.0650816	-0.5742	0.807714	0.43159	0.630597	-6.93214	0.0978817	-0.5742	1.21479	0.242797	0.449998	-6.27245	0.256639	-0.5742	3.18509	0.00600129	0.023404	-3.07416	0.0729748
CLK2	-0.00824696	-0.586689	-0.118011	0.907589	0.957273	-7.30557	-0.0146123	-0.586689	-0.209097	0.837121	0.92236	-6.9168	-0.160434	-0.586689	-2.29576	0.0361575	0.1159	-4.53917	-0.0619505	-0.586689	-0.886492	0.389025	0.57142	-6.66297	-0.0206675	-0.586689	-0.295745	0.771387	0.878617	-6.72728	-0.00636534	-0.586689	-0.0910859	0.928602	0.965195	-7.26636	-0.152187	-0.586689	-2.17775	0.0454017	0.149121	-4.83549	-0.0537036	-0.586689	-0.768481	0.453859	0.601235	-6.88527	-0.0124205
FDPS	-0.365156	0.383866	-2.21034	0.0426504	0.152897	-5.06524	-0.140614	0.383866	-0.851155	0.407761	0.623832	-6.56639	-0.0597188	0.383866	-0.361486	0.722661	0.830689	-6.85713	1.23121	0.383866	7.4527	1.76656e-06	7.0416e-05	5.23434	-0.116874	0.383866	-0.707453	0.489884	0.689189	-6.51426	0.224542	0.383866	1.35919	0.193716	0.384247	-6.3464	0.305437	0.383866	1.84885	0.0838254	0.226348	-5.38738	1.59637	0.383866	9.66304	6.36736e-08	3.04568e-06	8.54367	0.248282
RUSC1	0.0913629	-0.347694	0.709549	0.488619	0.696524	-7.05029	-0.122458	-0.347694	-0.951045	0.356312	0.574996	-6.47622	-0.0550355	-0.347694	-0.427421	0.675006	0.800809	-6.82997	-0.146331	-0.347694	-1.13645	0.273194	0.451886	-6.41264	0.231718	-0.347694	1.79958	0.0916039	0.247124	-5.23029	-0.213821	-0.347694	-1.66059	0.117072	0.275661	-5.92708	-0.146398	-0.347694	-1.13697	0.272982	0.486167	-6.36109	-0.237694	-0.347694	-1.846	0.0842597	0.175865	-5.56319	0.140355
ASH1L	-0.23571	-0.264583	-2.68559	0.0166816	0.0797601	-4.18079	-0.149218	-0.264583	-1.70013	0.109266	0.271749	-5.54356	0.011606	-0.264583	0.132234	0.896516	0.943562	-6.91655	0.042327	-0.264583	0.482257	0.636426	0.774746	-6.94611	0.0287559	-0.264583	0.327633	0.747614	0.864373	-6.71689	0.0864917	-0.264583	0.985452	0.339676	0.54552	-6.77173	0.247316	-0.264583	2.81782	0.012758	0.0605797	-3.64151	0.278037	-0.264583	3.16784	0.00621905	0.0240214	-3.10906	0.264466
MSTO1	0.00106736	-0.341608	0.0176398	0.986153	0.99495	-7.31278	0.189725	-0.341608	3.13552	0.00664818	0.0396086	-2.94102	0.0104226	-0.341608	0.172251	0.86549	0.923538	-6.91013	-0.0555974	-0.341608	-0.918838	0.372389	0.556095	-6.63366	0.0296866	-0.341608	0.49062	0.630632	0.788138	-6.64757	0.188658	-0.341608	3.11788	0.00689461	0.0383474	-3.28436	0.00935525	-0.341608	0.154611	0.879142	0.938825	-7.00404	-0.0566647	-0.341608	-0.936478	0.363523	0.515005	-6.74053	0.0286193
YY1AP1	-0.0334932	-0.429246	-0.454104	0.656106	0.812438	-7.20434	-0.129965	-0.429246	-1.76207	0.0979466	0.252798	-5.44906	-0.0673564	-0.429246	-0.913225	0.37524	0.561733	-6.49746	-0.117363	-0.429246	-1.59123	0.131932	0.278779	-5.82959	-0.0862607	-0.429246	-1.16953	0.260023	0.477714	-6.08466	-0.0964714	-0.429246	-1.30797	0.210127	0.404945	-6.41125	-0.0338632	-0.429246	-0.459121	0.65258	0.806622	-6.90605	-0.0838702	-0.429246	-1.13712	0.272921	0.417616	-6.5348	-0.0527675
DAP3	0.122828	-0.50978	1.31285	0.208516	0.4235	-6.44699	0.00421563	-0.50978	0.045059	0.964641	0.983268	-6.93877	-0.116822	-0.50978	-1.24866	0.230493	0.410044	-6.14278	0.00228002	-0.50978	0.0243701	0.980871	0.98991	-7.06785	0.00989432	-0.50978	0.105756	0.917145	0.960885	-6.76725	-0.118612	-0.50978	-1.26779	0.223759	0.421378	-6.46073	-0.239649	-0.50978	-2.56151	0.0214045	0.0873699	-4.13467	-0.120548	-0.50978	-1.28848	0.216654	0.351853	-6.3575	-0.112933
GON4L	-0.0716376	-0.516409	-1.29586	0.214166	0.431016	-6.46815	0.0354126	-0.516409	0.640579	0.53124	0.72695	-6.72618	-0.0690701	-0.516409	-1.24941	0.230224	0.410014	-6.14188	-0.0727985	-0.516409	-1.31685	0.207202	0.377533	-6.19974	0.0145609	-0.516409	0.263393	0.79575	0.893066	-6.73674	0.10705	-0.516409	1.93643	0.0714402	0.198203	-5.49346	0.00256747	-0.516409	0.046443	0.963556	0.981634	-7.01552	-0.00116088	-0.516409	-0.0209993	0.983517	0.991043	-7.19191	0.0861985
RIT1	-0.0552435	-0.304356	-0.794003	0.439292	0.657396	-6.98537	-0.00422619	-0.304356	-0.0607422	0.952348	0.976684	-6.93789	-0.0259736	-0.304356	-0.373314	0.714018	0.824305	-6.85259	0.219484	-0.304356	3.1546	0.00639142	0.0313	-3.02008	0.0716276	-0.304356	1.02949	0.319194	0.540773	-6.23456	0.0510173	-0.304356	0.733261	0.474446	0.66643	-6.99067	0.0292699	-0.304356	0.42069	0.67981	0.824198	-6.92369	0.274728	-0.304356	3.94861	0.00123516	0.00687154	-1.50708	0.126871
KHDC4	-0.123588	-0.484292	-1.83203	0.0864135	0.242732	-5.70414	-0.0319729	-0.484292	-0.473956	0.6422	0.806553	-6.82217	0.168874	-0.484292	2.50333	0.0240366	0.0865658	-4.15845	-0.0314652	-0.484292	-0.46643	0.647456	0.782301	-6.95394	0.00425832	-0.484292	0.0631239	0.950482	0.976137	-6.77103	0.091615	-0.484292	1.35807	0.194062	0.384547	-6.34783	0.292462	-0.484292	4.33536	0.000559131	0.00612236	-0.558566	0.0921227	-0.484292	1.3656	0.191737	0.321836	-6.26033	0.127846
ARHGEF2	-0.0234307	-0.0945313	-0.269788	0.790915	0.89277	-7.27444	-0.0233244	-0.0945313	-0.268564	0.79184	0.899224	-6.90187	0.173354	-0.0945313	1.99604	0.0639791	0.174203	-5.05931	-0.124322	-0.0945313	-1.43148	0.172331	0.334973	-6.05155	0.0742881	-0.0945313	0.855374	0.405493	0.620768	-6.39747	0.000106318	-0.0945313	0.00122417	0.999039	0.999358	-7.27076	0.196785	-0.0945313	2.26583	0.0383194	0.132624	-4.6794	-0.100891	-0.0945313	-1.16169	0.2631	0.406015	-6.50727	0.0977188
SSR2	0.152654	-0.830642	1.73562	0.102648	0.269595	-5.85505	0.364692	-0.830642	4.14641	0.000822454	0.00855302	-0.880008	0.174753	-0.830642	1.98687	0.065079	0.176175	-5.07459	0.379496	-0.830642	4.31474	0.000583105	0.00505348	-0.644575	-0.0604577	-0.830642	-0.687382	0.502093	0.69794	-6.52852	0.212038	-0.830642	2.41079	0.0288684	0.107196	-4.66045	0.0220983	-0.830642	0.25125	0.804952	0.897986	-6.98338	0.226842	-0.830642	2.57912	0.0206637	0.0613834	-4.26858	-0.213112
UBQLN4	-0.000724142	-0.568217	-0.01094	0.991412	0.996087	-7.31288	0.0171269	-0.568217	0.258745	0.799268	0.90246	-6.90459	-0.0789063	-0.568217	-1.19208	0.251328	0.434271	-6.20912	-0.04761	-0.568217	-0.719269	0.482779	0.653011	-6.79914	-0.0626578	-0.568217	-0.946605	0.358499	0.578133	-6.31544	0.017851	-0.568217	0.269685	0.790993	0.889175	-7.2323	-0.0781821	-0.568217	-1.18114	0.255519	0.464901	-6.31138	-0.0468859	-0.568217	-0.708329	0.489355	0.632661	-6.93069	-0.0619337
LAMTOR2	-0.0318174	-0.717192	-0.470207	0.644816	0.805633	-7.19655	-0.0845059	-0.717192	-1.24885	0.230424	0.439276	-6.1564	0.0620121	-0.717192	0.916431	0.373609	0.560175	-6.49453	-0.0764044	-0.717192	-1.12912	0.276177	0.45527	-6.42073	-0.0442751	-0.717192	-0.65431	0.522592	0.714164	-6.55117	-0.0526885	-0.717192	-0.778644	0.448023	0.6455	-6.95561	0.0938296	-0.717192	1.38664	0.185355	0.380549	-6.05995	-0.0445869	-0.717192	-0.658917	0.519708	0.658139	-6.96541	-0.0124577
MEX3A	-0.342321	-0.180288	-3.61342	0.00247068	0.0196032	-2.31101	-0.11968	-0.180288	-1.2633	0.225327	0.432887	-6.13905	-0.224148	-0.180288	-2.36602	0.0315231	0.105278	-4.41197	0.238133	-0.180288	2.51364	0.0235487	0.0821525	-4.27371	-0.36038	-0.180288	-3.80404	0.00166485	0.0165623	-1.44206	0.222642	-0.180288	2.35012	0.0325202	0.11612	-4.77208	0.118173	-0.180288	1.2474	0.230942	0.436679	-6.23388	0.580454	-0.180288	6.12706	1.74671e-05	0.00023944	2.81247	-0.0180586
LMNA	0.145015	-0.122828	1.6069	0.12844	0.3099	-6.04789	-0.0916586	-0.122828	-1.01566	0.325527	0.54232	-6.41318	0.133673	-0.122828	1.48122	0.158776	0.321641	-5.84465	0.129738	-0.122828	1.43762	0.170607	0.33267	-6.04334	-0.14344	-0.122828	-1.58945	0.132332	0.312255	-5.54479	-0.236674	-0.122828	-2.62256	0.0189392	0.079809	-4.26136	-0.0113425	-0.122828	-0.125685	0.901612	0.949618	-7.00832	-0.0152769	-0.122828	-0.169282	0.867784	0.920983	-7.17698	-0.288456
SLC25A44	0.0706493	-0.49656	0.739771	0.470599	0.684302	-7.02784	-0.0975852	-0.49656	-1.02182	0.322697	0.539683	-6.40699	0.0894457	-0.49656	0.936588	0.363468	0.550321	-6.47588	-0.145846	-0.49656	-1.52716	0.147056	0.300496	-5.92069	0.047272	-0.49656	0.494987	0.627617	0.785711	-6.64535	-0.168235	-0.49656	-1.76159	0.0980312	0.244465	-5.77338	0.0187964	-0.49656	0.196817	0.846552	0.922173	-6.99622	-0.216495	-0.49656	-2.26693	0.0382383	0.0974585	-4.84655	-0.0233773
PMF1	-0.143857	-0.667873	-2.01951	0.0612414	0.192875	-5.39617	-0.0478584	-0.667873	-0.671851	0.511661	0.712386	-6.70512	0.0799871	-0.667873	1.12288	0.278737	0.464192	-6.28677	0.160679	-0.667873	2.25566	0.0390815	0.117919	-4.74701	0.102437	-0.667873	1.43804	0.170489	0.367662	-5.75403	0.0959985	-0.667873	1.34766	0.197317	0.388501	-6.36117	0.223844	-0.667873	3.14239	0.00655461	0.0377965	-2.99722	0.304536	-0.667873	4.27517	0.000632086	0.00409702	-0.834428	0.246294
BGLAP	0.127908	-0.549282	1.42401	0.174446	0.377926	-6.30331	0.00815179	-0.549282	0.0907549	0.928861	0.964963	-6.93549	0.198068	-0.549282	2.20512	0.0430804	0.131783	-4.7005	-0.0328468	-0.549282	-0.365688	0.719587	0.833603	-6.99776	0.100229	-0.549282	1.11587	0.281637	0.501673	-6.14402	-0.119756	-0.549282	-1.33326	0.20189	0.393822	-6.37948	0.0701607	-0.549282	0.781108	0.446615	0.650238	-6.70058	-0.160755	-0.549282	-1.7897	0.0932389	0.188749	-5.65228	-0.0276783
SMG5	0.0572116	-0.453416	0.864275	0.400737	0.624745	-6.92625	0.117546	-0.453416	1.77572	0.0955949	0.248674	-5.42793	0.0476987	-0.453416	0.720566	0.482003	0.656823	-6.65644	0.0758821	-0.453416	1.14632	0.269211	0.447311	-6.40166	0.109777	-0.453416	1.65837	0.117526	0.289832	-5.44459	0.0603344	-0.453416	0.91145	0.376145	0.581206	-6.84199	-0.00951296	-0.453416	-0.143709	0.887599	0.943007	-7.00576	0.0186705	-0.453416	0.282048	0.781673	0.861997	-7.15012	0.0525658
GLMP	-0.117094	-0.497043	-1.46987	0.161788	0.359703	-6.24143	-0.118715	-0.497043	-1.49023	0.156417	0.34314	-5.84608	-0.0255998	-0.497043	-0.321353	0.752276	0.849891	-6.87148	-0.0884111	-0.497043	-1.10982	0.284155	0.464116	-6.44185	-0.156747	-0.497043	-1.96764	0.0674415	0.203331	-4.96079	-0.00162186	-0.497043	-0.0203591	0.984019	0.99306	-7.27054	0.0914938	-0.497043	1.14852	0.268333	0.48031	-6.34825	0.0286825	-0.497043	0.36005	0.723714	0.822194	-7.12377	-0.0396537
CCT3	-0.129142	-0.599835	-1.33106	0.202596	0.415437	-6.42409	0.00166688	-0.599835	0.0171803	0.986514	0.99395	-6.93968	-0.0601075	-0.599835	-0.619522	0.544656	0.707479	-6.72581	0.122307	-0.599835	1.2606	0.226271	0.399587	-6.26886	-0.0893249	-0.599835	-0.920663	0.371465	0.588516	-6.33953	0.130809	-0.599835	1.34824	0.197134	0.388272	-6.36043	0.0690349	-0.599835	0.711535	0.487422	0.682123	-6.75351	0.251449	-0.599835	2.59166	0.0201509	0.0602882	-4.2447	0.0398175
MEF2D	0.0841051	-0.31195	1.2314	0.236702	0.457212	-6.54635	0.00260611	-0.31195	0.0381564	0.970055	0.985746	-6.93907	0.106226	-0.31195	1.55528	0.140246	0.296508	-5.74166	-0.0184963	-0.31195	-0.270807	0.790146	0.876618	-7.02948	0.183601	-0.31195	2.68813	0.016596	0.0806337	-3.66851	-0.081499	-0.31195	-1.19324	0.250887	0.451912	-6.5492	0.0221214	-0.31195	0.323882	0.750397	0.867733	-6.96143	-0.102601	-0.31195	-1.5022	0.153329	0.273102	-6.07753	0.0994963
NAXE	-0.38073	-0.542733	-5.74541	3.53221e-05	0.00072621	1.99325	-0.288281	-0.542733	-4.3503	0.00054239	0.0063754	-0.464319	-0.361427	-0.542733	-5.45412	6.12634e-05	0.00108049	1.73716	-0.446325	-0.542733	-6.73527	5.92615e-06	0.000164181	4.00458	-0.30738	-0.542733	-4.63851	0.000302981	0.00494738	0.244594	0.0924494	-0.542733	1.39511	0.182835	0.369872	-6.29975	0.0193032	-0.542733	0.291296	0.774723	0.882054	-6.97195	-0.0655948	-0.542733	-0.989858	0.337586	0.487032	-6.68919	0.0733506
GPATCH4	-0.034708	0.167951	-0.439167	0.666657	0.819356	-7.21132	-0.0482115	0.167951	-0.61003	0.550764	0.741459	-6.74584	-0.2399	0.167951	-3.0355	0.0081699	0.0400599	-3.12813	-0.148536	0.167951	-1.87945	0.0792959	0.196712	-5.38837	-0.108572	0.167951	-1.37378	0.189233	0.393277	-5.83805	-0.0135035	0.167951	-0.170863	0.866563	0.930434	-7.2553	-0.205192	0.167951	-2.59633	0.0199631	0.0830094	-4.06867	-0.113828	0.167951	-1.44028	0.169864	0.295172	-6.16203	-0.073864
NES	-0.59242	0.911391	-4.96629	0.000157875	0.00236288	0.463473	-0.600996	0.911391	-5.03819	0.000137065	0.00235178	0.91598	-0.177475	0.911391	-1.48779	0.157054	0.319562	-5.83567	0.241476	0.911391	2.02431	0.0606945	0.162689	-5.14926	-0.455743	0.911391	-3.82052	0.00160906	0.0161769	-1.40852	-0.00857611	0.911391	-0.0718941	0.943614	0.973542	-7.26802	0.414945	0.911391	3.47851	0.00326824	0.0229482	-2.31525	0.833896	0.911391	6.9906	3.82163e-06	7.11561e-05	4.36635	0.136677
CRABP2	-1.00115	1.37237	-6.33848	1.19271e-05	0.000296759	3.10675	-0.537961	1.37237	-3.40593	0.00379904	0.0264376	-2.39458	-0.66801	1.37237	-4.2293	0.000694141	0.00665138	-0.699192	-0.323034	1.37237	-2.04519	0.058368	0.15841	-5.11395	-0.76946	1.37237	-4.87159	0.000190359	0.00369954	0.707142	0.463191	1.37237	2.93255	0.0100927	0.0507301	-3.65565	0.333142	1.37237	2.10918	0.0517345	0.162367	-4.95475	0.678118	1.37237	4.29329	0.00060915	0.00398138	-0.797205	0.231692
ISG20L2	0.0180102	-0.426865	0.258096	0.79976	0.897997	-7.2777	0.025263	-0.426865	0.362032	0.722262	0.858149	-6.87098	0.00547456	-0.426865	0.0784535	0.938481	0.967457	-6.92252	-0.024693	-0.426865	-0.353864	0.728253	0.839256	-7.00222	0.043206	-0.426865	0.619165	0.544885	0.729272	-6.57409	0.00725278	-0.426865	0.103936	0.918565	0.960405	-7.26503	-0.0125356	-0.426865	-0.179642	0.859783	0.92933	-6.99963	-0.0427031	-0.426865	-0.61196	0.549519	0.684286	-6.9962	0.0251958
METTL25B	0.0726703	-0.55299	0.855072	0.405655	0.62832	-6.93425	-0.0180016	-0.55299	-0.211815	0.835037	0.922004	-6.9162	-0.0592773	-0.55299	-0.697485	0.495925	0.667863	-6.67316	-0.164064	-0.55299	-1.93045	0.0722304	0.184015	-5.3054	0.0703268	-0.55299	0.827498	0.420629	0.634377	-6.42103	-0.0906718	-0.55299	-1.06689	0.30251	0.507183	-6.68886	-0.131948	-0.55299	-1.55256	0.140893	0.319602	-5.83438	-0.236734	-0.55299	-2.78553	0.0136242	0.0443854	-3.87039	-0.00234345
MRPL24	-0.0924918	-0.424163	-1.25966	0.226603	0.445339	-6.51246	-0.123231	-0.424163	-1.6783	0.113518	0.278367	-5.57632	0.0119841	-0.424163	0.163213	0.872479	0.92841	-6.91173	0.0462284	-0.424163	0.629591	0.538218	0.69842	-6.86124	-0.117643	-0.424163	-1.6022	0.129479	0.307658	-5.52649	-0.0307396	-0.424163	-0.418646	0.681271	0.819789	-7.17839	0.104476	-0.424163	1.42287	0.174771	0.366986	-6.01234	0.13872	-0.424163	1.88925	0.0778925	0.165757	-5.49355	-0.0251513
HDGF	-0.541218	-0.229063	-5.7206	3.70022e-05	0.00075545	1.94566	-0.185319	-0.229063	-1.9588	0.0685537	0.198807	-5.13463	-0.187567	-0.229063	-1.98255	0.0656033	0.17694	-5.08177	-0.0943599	-0.229063	-0.99737	0.334043	0.515356	-6.55862	-0.192583	-0.229063	-2.03558	0.0594286	0.187721	-4.84778	0.355899	-0.229063	3.7618	0.00181687	0.0137456	-1.96516	0.353652	-0.229063	3.73805	0.00190844	0.0154348	-1.78338	0.446858	-0.229063	4.72323	0.000255718	0.00205539	0.0796441	0.348635
PRCC	0.13175	-0.683277	1.94145	0.0707831	0.213022	-5.5266	0.143693	-0.683277	2.11744	0.0509306	0.162675	-4.86679	0.143768	-0.683277	2.11855	0.0508239	0.148864	-4.85144	0.253541	-0.683277	3.73616	0.00191593	0.0125178	-1.83307	0.225401	-0.683277	3.32149	0.00452555	0.033609	-2.42048	0.0119429	-0.683277	0.17599	0.862602	0.927742	-7.25436	0.0120179	-0.683277	0.177095	0.861748	0.930596	-7.00011	0.121791	-0.683277	1.7947	0.092408	0.187585	-5.64443	0.0936513
ARHGEF11	-0.179705	0.0163673	-2.85168	0.0119071	0.0630727	-3.85626	-0.0223289	0.0163673	-0.35433	0.72791	0.860872	-6.87386	-0.0513345	0.0163673	-0.814612	0.427748	0.612959	-6.58313	-0.0538305	0.0163673	-0.85422	0.406113	0.588253	-6.69127	-0.0313343	0.0163673	-0.497236	0.626067	0.785028	-6.64419	0.157376	0.0163673	2.49735	0.0243242	0.0947656	-4.49901	0.12837	0.0163673	2.03707	0.0592625	0.178031	-5.0779	0.125874	0.0163673	1.99746	0.0638105	0.142655	-5.31504	0.14837
ETV3	0.255352	-0.250541	3.81116	0.0016405	0.0142937	-1.90239	0.241009	-0.250541	3.59711	0.00255567	0.0198081	-2.00468	0.396205	-0.250541	5.91343	2.58432e-05	0.000574681	2.60718	0.161607	-0.250541	2.41201	0.0287994	0.095151	-4.46293	0.207421	-0.250541	3.0958	0.00721589	0.0464187	-2.87231	-0.0143421	-0.250541	-0.214058	0.833318	0.912081	-7.24651	0.140854	-0.250541	2.10227	0.0524163	0.163649	-4.96666	-0.0937449	-0.250541	-1.39916	0.18164	0.310051	-6.21666	-0.0479303
KIRREL1	-0.070073	0.429108	-1.00775	0.329193	0.554546	-6.79159	0.316542	0.429108	4.55232	0.000360323	0.00471282	-0.0548691	0.0796411	0.429108	1.14535	0.269602	0.454207	-6.26199	0.0421368	0.429108	0.605986	0.553377	0.709832	-6.87629	0.0931217	0.429108	1.33922	0.199986	0.405684	-5.882	0.386615	0.429108	5.56006	5.00789e-05	0.000802837	1.67178	0.149714	0.429108	2.1531	0.0475913	0.153842	-4.87861	0.11221	0.429108	1.61373	0.126943	0.236965	-5.91876	0.163195
IFI16	0.2388	1.46086	0.701496	0.493489	0.699468	-7.05613	0.199314	1.46086	0.585503	0.566715	0.752048	-6.76096	0.726778	1.46086	2.13497	0.0492625	0.145442	-4.82304	1.17758	1.46086	3.45925	0.00340142	0.019454	-2.4012	0.74438	1.46086	2.18668	0.0446315	0.155851	-4.58883	-0.0394855	1.46086	-0.115992	0.909162	0.954811	-7.26363	0.487978	1.46086	1.43348	0.171768	0.362629	-5.99823	0.93878	1.46086	2.75775	0.0144148	0.0463066	-3.92459	0.505581
DUSP23	-0.0348197	0.0556669	-0.131619	0.896995	0.953372	-7.30377	-0.582935	0.0556669	-2.2035	0.0432147	0.145151	-4.71674	-0.692012	0.0556669	-2.61581	0.0191978	0.0739332	-3.94642	-0.70186	0.0556669	-2.65304	0.0178131	0.0668647	-4.0091	-0.689337	0.0556669	-2.6057	0.0195915	0.0901822	-3.82513	-0.548115	0.0556669	-2.07188	0.0555115	0.167105	-5.26568	-0.657192	0.0556669	-2.4842	0.0249681	0.0978813	-4.2799	-0.66704	0.0556669	-2.52142	0.0231869	0.0671761	-4.3778	-0.654517
TAGLN2	-0.130825	1.10193	-0.78122	0.446551	0.66444	-6.99563	-0.251953	1.10193	-1.50453	0.152734	0.337459	-5.82638	0.11888	1.10193	0.709891	0.488413	0.661394	-6.66424	0.153334	1.10193	0.915631	0.374016	0.557961	-6.63661	0.0819189	1.10193	0.489177	0.63163	0.788713	-6.64831	-0.121128	1.10193	-0.723312	0.480362	0.670721	-6.99809	0.249705	1.10193	1.49111	0.156188	0.342316	-5.92014	0.284159	1.10193	1.69685	0.109896	0.212945	-5.79523	0.212744
PIGM	0.0950266	-0.301143	1.14954	0.267924	0.491901	-6.64092	0.0365474	-0.301143	0.442114	0.66457	0.821129	-6.83736	0.00559187	-0.301143	0.0676449	0.946941	0.972245	-6.92336	-0.0772256	-0.301143	-0.934198	0.364661	0.548393	-6.61942	0.101841	-0.301143	1.23197	0.236493	0.44962	-6.01269	-0.0584793	-0.301143	-0.707424	0.489901	0.67798	-7.00975	-0.0894348	-0.301143	-1.08189	0.295998	0.509219	-6.42083	-0.172252	-0.301143	-2.08374	0.0542846	0.12665	-5.16857	0.00681424
IGSF8	-0.00980499	-0.565545	-0.153898	0.879694	0.943653	-7.3004	0.0378	-0.565545	0.593305	0.561615	0.748935	-6.75621	0.0585642	-0.565545	0.919217	0.372196	0.558756	-6.49198	-0.134689	-0.565545	-2.11406	0.0512583	0.143752	-4.996	0.159993	-0.565545	2.51123	0.0236619	0.101606	-4.00233	0.047605	-0.565545	0.747203	0.466229	0.66091	-6.98011	0.0683692	-0.565545	1.07312	0.299795	0.51334	-6.43012	-0.124884	-0.565545	-1.96016	0.0683809	0.150405	-5.37724	0.169798
PEA15	-0.0112329	0.0493392	-0.114585	0.910259	0.958688	-7.30599	-0.23972	0.0493392	-2.44536	0.0269648	0.104888	-4.27949	0.0513176	0.0493392	0.523484	0.60811	0.754599	-6.7825	-0.563345	0.0493392	-5.74662	3.52424e-05	0.000590008	2.19252	-0.322466	0.0493392	-3.28943	0.00483622	0.0353339	-2.48499	-0.228487	0.0493392	-2.33077	0.0337736	0.119029	-4.8074	0.0625505	0.0493392	0.63807	0.532829	0.717562	-6.80437	-0.552112	0.0493392	-5.63203	4.37068e-05	0.000510667	1.87603	-0.311233
DCAF8	0.0131837	-0.570516	0.185009	0.855644	0.929637	-7.29482	-0.100971	-0.570516	-1.41694	0.176469	0.371319	-5.94478	0.0915426	-0.570516	1.28463	0.217962	0.396691	-6.09929	0.0187183	-0.570516	0.262678	0.796291	0.879916	-7.03176	0.0035322	-0.570516	0.049568	0.961106	0.982141	-6.77184	-0.114154	-0.570516	-1.60195	0.129535	0.294761	-6.01344	0.078359	-0.570516	1.09963	0.288436	0.501362	-6.40187	0.00553465	-0.570516	0.0776687	0.939095	0.963429	-7.18895	-0.00965146
PEX19	0.00213084	-0.595453	0.030929	0.975725	0.990001	-7.31244	-0.116551	-0.595453	-1.69173	0.110886	0.274325	-5.55621	-0.100512	-0.595453	-1.45892	0.164739	0.329001	-5.87493	-0.0328704	-0.595453	-0.477111	0.640002	0.777148	-6.94869	-0.0594029	-0.595453	-0.862228	0.401827	0.617375	-6.39156	-0.118682	-0.595453	-1.72266	0.105024	0.25639	-5.83335	-0.102643	-0.595453	-1.48985	0.156516	0.342908	-5.92188	-0.0350013	-0.595453	-0.50804	0.618645	0.739333	-7.05659	-0.0615338
COPA	0.168198	-0.284236	2.32986	0.033834	0.13014	-4.85015	-0.183711	-0.284236	-2.54474	0.0221336	0.0918496	-4.094	0.00828493	-0.284236	0.114762	0.910121	0.952041	-6.91883	0.316424	-0.284236	4.38306	0.000507456	0.00456049	-0.504987	-0.13074	-0.284236	-1.81099	0.0897476	0.24363	-5.21247	-0.351909	-0.284236	-4.87459	0.00018923	0.00234331	0.316411	-0.159913	-0.284236	-2.2151	0.0422621	0.142237	-4.7697	0.148226	-0.284236	2.05321	0.0574958	0.132168	-5.2208	-0.298938
NCSTN	0.136734	-0.744755	2.32381	0.0342353	0.131284	-4.86116	0.218703	-0.744755	3.7169	0.00199386	0.0166188	-1.75954	0.128287	-0.744755	2.18027	0.0451835	0.136435	-4.74415	0.138315	-0.744755	2.35069	0.0324841	0.103558	-4.5754	0.119489	-0.744755	2.03074	0.0599693	0.189225	-4.8559	0.0819695	-0.744755	1.39309	0.183434	0.370632	-6.3024	-0.00844635	-0.744755	-0.143547	0.887725	0.943007	-7.00578	0.00158144	-0.744755	0.0268768	0.978904	0.988738	-7.19176	-0.0172447
VANGL2	0.054083	-0.436309	0.551547	0.589195	0.768307	-7.15323	0.0858403	-0.436309	0.875415	0.394836	0.612696	-6.54532	-0.0707085	-0.436309	-0.721097	0.481685	0.656685	-6.65605	0.192175	-0.436309	1.95984	0.0684222	0.17685	-5.257	0.0598557	-0.436309	0.610419	0.550512	0.732904	-6.5796	0.0317574	-0.436309	0.323867	0.750408	0.865043	-7.21535	-0.124791	-0.436309	-1.27264	0.222077	0.426355	-6.20343	0.138092	-0.436309	1.40829	0.17897	0.306944	-6.20464	0.00577278
F11R	-0.175043	0.0426792	-1.30877	0.209863	0.425256	-6.4521	0.156088	0.0426792	1.16704	0.260997	0.475755	-6.25155	-0.53047	0.0426792	-3.96623	0.00119111	0.00997041	-1.23681	-0.589773	0.0426792	-4.40963	0.000480821	0.00437006	-0.450791	-0.0718642	0.0426792	-0.537316	0.59875	0.768706	-6.62277	0.331131	0.0426792	2.47581	0.0253871	0.0976257	-4.53942	-0.355427	0.0426792	-2.65746	0.0176551	0.0762345	-3.95201	-0.41473	0.0426792	-3.10086	0.00714091	0.0267362	-3.24419	0.103179
TSTD1	0.170628	-0.0362627	2.06423	0.0563164	0.18302	-5.32009	-0.132386	-0.0362627	-1.60158	0.129615	0.303367	-5.68912	-0.141271	-0.0362627	-1.70907	0.107566	0.24746	-5.51641	-0.372792	-0.0362627	-4.50997	0.000392454	0.00372402	-0.246491	-0.122312	-0.0362627	-1.47971	0.159173	0.351704	-5.698	-0.303015	-0.0362627	-3.66582	0.00221641	0.0160235	-2.16339	-0.311899	-0.0362627	-3.7733	0.00177415	0.0146714	-1.71098	-0.54342	-0.0362627	-6.5742	7.85135e-06	0.000125904	3.62993	-0.29294
USF1	0.126734	-0.571657	1.62178	0.125199	0.30511	-6.02614	0.0494114	-0.571657	0.632303	0.53649	0.730722	-6.7316	0.132794	-0.571657	1.69932	0.109421	0.250647	-5.53112	0.0203186	-0.571657	0.260012	0.798309	0.881241	-7.03249	0.0180693	-0.571657	0.231228	0.82019	0.906873	-6.74507	-0.0773225	-0.571657	-0.989474	0.337768	0.543424	-6.76777	0.00605966	-0.571657	0.0775437	0.939192	0.968361	-7.01349	-0.106415	-0.571657	-1.36177	0.192917	0.323433	-6.26526	-0.108665
PFDN2	-0.231952	-0.556058	-1.70754	0.107855	0.278852	-5.898	-0.228761	-0.556058	-1.68405	0.112386	0.276739	-5.56773	0.17337	-0.556058	1.27628	0.220821	0.400155	-6.10947	0.0520172	-0.556058	0.38293	0.707021	0.824846	-6.991	-0.129558	-0.556058	-0.953756	0.354981	0.574826	-6.3087	0.00319131	-0.556058	0.0234932	0.981559	0.991994	-7.27046	0.405322	-0.556058	2.98382	0.00908532	0.0476005	-3.31424	0.283969	-0.556058	2.09047	0.0535988	0.125575	-5.157	0.102394
NIT1	0.0463621	-0.570271	0.84156	0.412949	0.634419	-6.94586	0.0112394	-0.570271	0.204016	0.84102	0.924795	-6.91791	0.06132	-0.570271	1.11307	0.282798	0.469154	-6.29746	0.105104	-0.570271	1.90784	0.0752899	0.189292	-5.34235	0.0826965	-0.570271	1.5011	0.153611	0.344596	-5.66877	-0.0351227	-0.570271	-0.637544	0.533162	0.711262	-7.05813	0.0149579	-0.570271	0.271514	0.789612	0.889157	-6.9778	0.0587422	-0.570271	1.06628	0.302775	0.44971	-6.61137	0.0363344
DEDD	0.120397	-0.48198	1.61903	0.125793	0.305976	-6.03017	0.0683101	-0.48198	0.918594	0.372512	0.591525	-6.5065	0.105684	-0.48198	1.42118	0.175255	0.343217	-5.92539	0.143642	-0.48198	1.93162	0.0720762	0.183757	-5.3035	0.0457759	-0.48198	0.615567	0.547196	0.731113	-6.57637	-0.0520867	-0.48198	-0.700432	0.494135	0.681169	-7.01481	-0.0147128	-0.48198	-0.197849	0.845759	0.921652	-6.99601	0.0232454	-0.48198	0.31259	0.758797	0.846084	-7.14056	-0.0746209
UFC1	0.0866767	-0.790192	0.756023	0.461077	0.677282	-7.01541	0.227004	-0.790192	1.98	0.0659142	0.193888	-5.09953	0.179917	-0.790192	1.5693	0.136952	0.291331	-5.72175	0.0989624	-0.790192	0.863183	0.401318	0.584012	-6.68351	0.084329	-0.790192	0.735546	0.473093	0.677785	-6.49365	0.140327	-0.790192	1.22398	0.239408	0.438722	-6.51326	0.0932404	-0.790192	0.813274	0.428492	0.634427	-6.67457	0.0122857	-0.790192	0.10716	0.91605	0.950203	-7.18606	-0.0023477
USP21	-0.0493555	-0.533154	-0.609791	0.550918	0.741752	-7.11814	0.000816242	-0.533154	0.0100847	0.992084	0.996933	-6.93979	0.0670403	-0.533154	0.828288	0.420196	0.605096	-6.57178	-0.124957	-0.533154	-1.54385	0.142981	0.29479	-5.89722	0.0205467	-0.533154	0.253855	0.802975	0.896794	-6.73932	0.0501718	-0.533154	0.619875	0.544429	0.719216	-7.06961	0.116396	-0.533154	1.43808	0.17048	0.361025	-5.99208	-0.075601	-0.533154	-0.934055	0.364732	0.515969	-6.7428	0.0699022
PPOX	-0.0204381	-0.534948	-0.290834	0.775069	0.884245	-7.26822	-0.0717349	-0.534948	-1.02079	0.323168	0.540026	-6.40802	-0.0260974	-0.534948	-0.371366	0.715439	0.825057	-6.85335	0.0395653	-0.534948	0.563015	0.581553	0.732582	-6.90227	-0.0300022	-0.534948	-0.426932	0.675354	0.816882	-6.67787	-0.0512969	-0.534948	-0.729955	0.476407	0.668006	-6.99315	-0.00565926	-0.534948	-0.0805314	0.936855	0.966802	-7.01324	0.0600034	-0.534948	0.85385	0.406311	0.555479	-6.81496	-0.00956413
B4GALT3	0.0485212	-0.694726	0.853112	0.406708	0.629203	-6.93594	-0.0101786	-0.694726	-0.178962	0.860307	0.933927	-6.92296	0.0885112	-0.694726	1.55623	0.140021	0.296135	-5.74031	-0.0115986	-0.694726	-0.203929	0.841087	0.906947	-7.0462	-0.0107668	-0.694726	-0.189305	0.852333	0.925519	-6.75431	-0.0586997	-0.694726	-1.03207	0.31802	0.523857	-6.72498	0.0399901	-0.694726	0.703116	0.492507	0.686104	-6.7596	-0.0601197	-0.694726	-1.05704	0.30684	0.454251	-6.62105	-0.059288
NDUFS2	0.0756554	-0.65865	0.897106	0.383512	0.608827	-6.89706	0.284529	-0.65865	3.37389	0.00405995	0.0277103	-2.45969	0.239745	-0.65865	2.84285	0.0121236	0.0526796	-3.50836	0.117884	-0.65865	1.39784	0.182029	0.347361	-6.09604	0.150157	-0.65865	1.78053	0.0947796	0.251979	-5.25988	0.208874	-0.65865	2.47678	0.0253381	0.0974844	-4.5376	0.16409	-0.65865	1.94574	0.0702257	0.200873	-5.23032	0.0422283	-0.65865	0.500734	0.623659	0.743128	-7.06043	0.0745013
APOA2	-1.17919	2.95673	-2.04427	0.0584679	0.187071	-5.35416	-0.735365	2.95673	-1.27484	0.221317	0.428108	-6.12507	-0.284836	2.95673	-0.493798	0.628437	0.76907	-6.79816	-2.15303	2.95673	-3.73254	0.00193034	0.0125746	-1.84052	-0.834772	2.95673	-1.44718	0.167953	0.364302	-5.74185	0.443827	2.95673	0.769428	0.453313	0.649787	-6.96289	0.894356	2.95673	1.55048	0.14139	0.320229	-5.83733	-0.973836	2.95673	-1.68826	0.11156	0.215254	-5.80819	0.344419
SDHC	0.0429831	-0.813038	0.494058	0.628258	0.794663	-7.18454	0.0337443	-0.813038	0.387865	0.70344	0.846189	-6.86085	0.0470405	-0.813038	0.540695	0.596475	0.745905	-6.77301	0.155088	-0.813038	1.78261	0.0944268	0.223506	-5.54203	-0.00300498	-0.813038	-0.0345399	0.972892	0.98829	-6.7725	-0.00923885	-0.813038	-0.106193	0.916804	0.959202	-7.26478	0.00405737	-0.813038	0.0466363	0.963404	0.981634	-7.01551	0.112105	-0.813038	1.28856	0.216629	0.351853	-6.35741	-0.0459881
DUSP12	-0.0445165	-0.615122	-0.633354	0.535822	0.730545	-7.10299	-0.00473904	-0.615122	-0.0674242	0.947114	0.974589	-6.93744	-0.122982	-0.615122	-1.74971	0.10012	0.235889	-5.45446	0.0106316	-0.615122	0.15126	0.88174	0.931498	-7.05607	-0.00220138	-0.615122	-0.0313199	0.975418	0.989073	-6.77261	0.0397775	-0.615122	0.56593	0.579618	0.747008	-7.10275	-0.0784651	-0.615122	-1.11635	0.281435	0.49466	-6.38375	0.0551481	-0.615122	0.784614	0.444616	0.591966	-6.87251	0.0423151
ATF6	0.0078994	-0.331566	0.128352	0.899536	0.954265	-7.30422	0.221751	-0.331566	3.6031	0.0025241	0.0196344	-1.99242	0.233479	-0.331566	3.79365	0.001701	0.0128358	-1.59023	0.307087	-0.331566	4.98967	0.000150773	0.00178116	0.718976	0.109624	-0.331566	1.78121	0.0946632	0.251784	-5.25882	0.213852	-0.331566	3.47475	0.00329382	0.0218626	-2.55693	0.225579	-0.331566	3.6653	0.00221879	0.0172199	-1.93271	0.299188	-0.331566	4.86132	0.000194275	0.00164028	0.358197	0.101725
NOS1AP	-0.252868	0.847312	-2.97694	0.00921467	0.0527178	-3.60763	-0.397427	0.847312	-4.67878	0.000279493	0.0039226	0.199896	-0.239247	0.847312	-2.81657	0.0127904	0.0549453	-3.55966	-0.588066	0.847312	-6.92311	4.28782e-06	0.000131987	4.33351	-0.335222	0.847312	-3.94645	0.00124065	0.0134872	-1.15233	-0.144558	0.847312	-1.70184	0.108939	0.262309	-5.86505	0.0136217	0.847312	0.160363	0.874685	0.936333	-7.00309	-0.335198	0.847312	-3.94617	0.00124137	0.00689135	-1.5121	-0.0823533
UHMK1	0.100751	-0.363497	1.64858	0.119537	0.296351	-5.98658	0.150446	-0.363497	2.46174	0.026105	0.102801	-4.24913	0.18584	-0.363497	3.04089	0.00807975	0.0398221	-3.11739	0.0165269	-0.363497	0.27043	0.79043	0.876779	-7.02959	0.0558156	-0.363497	0.913309	0.375198	0.592739	-6.34624	0.0496947	-0.363497	0.813153	0.428559	0.628054	-6.92766	0.0850891	-0.363497	1.39231	0.183664	0.378081	-6.05256	-0.0842238	-0.363497	-1.37815	0.187907	0.317624	-6.24409	-0.0449352
UAP1	0.176897	-0.143915	1.84358	0.0846283	0.239151	-5.68569	-0.0210847	-0.143915	-0.219741	0.828967	0.919081	-6.9144	-0.135655	-0.143915	-1.41378	0.17738	0.346164	-5.93516	0.558734	-0.143915	5.82303	3.05601e-05	0.000532937	2.33731	-0.186797	-0.143915	-1.94677	0.0700931	0.20903	-4.99506	-0.197981	-0.143915	-2.06333	0.0564127	0.16888	-5.28033	-0.312552	-0.143915	-3.25736	0.0051682	0.0318658	-2.76521	0.381838	-0.143915	3.97944	0.00115911	0.00654631	-1.44345	-0.363694
DDR2	0.253388	1.20936	2.22616	0.0413715	0.150103	-5.0371	1.05244	1.20936	9.24629	1.141e-07	1.46938e-05	8.04393	0.932895	1.20936	8.19603	5.41231e-07	3.79277e-05	6.49539	0.852229	1.20936	7.48732	1.66922e-06	6.8397e-05	5.29188	0.939159	1.20936	8.25106	4.9722e-07	8.569e-05	6.61624	0.799051	1.20936	7.02013	3.63467e-06	0.000101175	4.35989	0.679507	1.20936	5.96987	2.32885e-05	0.000553545	2.65049	0.598841	1.20936	5.26117	8.877e-05	0.000879371	1.15408	0.685771
HSD17B7	-0.143352	0.0596507	-1.05377	0.308286	0.534021	-6.74455	-0.323001	0.0596507	-2.37437	0.0310111	0.115408	-4.41002	-0.144598	0.0596507	-1.06294	0.304242	0.491442	-6.35086	0.456312	0.0596507	3.35434	0.0042278	0.0230017	-2.61531	-0.233672	0.0596507	-1.71772	0.105942	0.271727	-5.35596	-0.17965	0.0596507	-1.3206	0.20598	0.399649	-6.39544	-0.00124641	0.0596507	-0.00916229	0.992808	0.996549	-7.01662	0.599664	0.0596507	4.40811	0.000482301	0.00333064	-0.561827	-0.0903205
RGS5	-0.198655	2.17715	-0.977366	0.343535	0.56903	-6.82163	-0.761659	2.17715	-3.7473	0.00187223	0.0159221	-1.69727	-0.247607	2.17715	-1.2182	0.241534	0.422718	-6.1788	-0.0737498	2.17715	-0.362843	0.721668	0.833964	-6.99885	-0.603301	2.17715	-2.96819	0.00938156	0.0554705	-3.12482	-0.563004	2.17715	-2.76993	0.0140627	0.064577	-3.97616	-0.0489515	2.17715	-0.240837	0.812867	0.903366	-6.98607	0.124905	2.17715	0.614523	0.547868	0.682592	-6.99457	-0.404646
NUF2	-1.92004	1.65091	-16.3567	3.95523e-11	1.21977e-08	15.9155	0.155867	1.65091	1.32782	0.203638	0.40551	-6.0596	-0.680325	1.65091	-5.79564	3.2159e-05	0.000675398	2.38674	-0.335566	1.65091	-2.85867	0.0117386	0.049097	-3.60964	-0.456147	1.65091	-3.88589	0.0014058	0.0146691	-1.27553	2.0759	1.65091	17.6845	1.26299e-11	6.97662e-09	17.0145	1.23971	1.65091	10.561	1.92539e-08	3.09092e-06	9.79838	1.58447	1.65091	13.498	6.29946e-10	1.21971e-07	13.1769	1.46389
PBX1	-0.125924	0.715597	-1.1107	0.283789	0.508478	-6.68388	-0.124271	0.715597	-1.09612	0.289921	0.504767	-6.32966	-0.291783	0.715597	-2.57363	0.0208917	0.0785466	-4.02636	-0.0504408	0.715597	-0.444907	0.662594	0.792906	-6.96417	0.223815	0.715597	1.97413	0.0666361	0.201942	-4.95009	0.00165285	0.715597	0.0145788	0.988556	0.995099	-7.27064	-0.165859	0.715597	-1.46294	0.163652	0.352867	-5.95861	0.0754831	0.715597	0.665789	0.515424	0.654557	-6.96072	0.349738
ENSG00000271917	0.140478	-0.149842	1.50687	0.152139	0.345326	-6.19042	0.221633	-0.149842	2.37739	0.0308284	0.115048	-4.40452	0.172742	-0.149842	1.85295	0.0832056	0.209096	-5.29281	-0.161709	-0.149842	-1.7346	0.102833	0.236665	-5.61624	0.438099	-0.149842	4.69935	0.000268219	0.00456105	0.365816	0.0811545	-0.149842	0.870519	0.397422	0.599947	-6.87874	0.032264	-0.149842	0.346086	0.733975	0.858	-6.95362	-0.302188	-0.149842	-3.24147	0.00534095	0.0214434	-2.95985	0.297621
MGST3	0.108969	0.288261	0.420714	0.679793	0.827309	-7.21963	-0.383707	0.288261	-1.48144	0.158716	0.346833	-5.85811	-0.486175	0.288261	-1.87706	0.0796425	0.202732	-5.25423	0.0117651	0.288261	0.0454237	0.964355	0.981354	-7.06707	0.375309	0.288261	1.44902	0.167446	0.36359	-5.73939	-0.492676	0.288261	-1.90216	0.0760773	0.206664	-5.54964	-0.595143	0.288261	-2.29777	0.0360166	0.127017	-4.62205	-0.0972037	0.288261	-0.375291	0.712578	0.81412	-7.11789	0.26634
ALDH9A1	0.00624624	-0.650863	0.102073	0.92002	0.963243	-7.30742	0.00555218	-0.650863	0.0907308	0.928879	0.964963	-6.9355	0.00530881	-0.650863	0.0867537	0.931988	0.964583	-6.9218	0.0169787	-0.650863	0.277457	0.785129	0.873222	-7.02756	-0.0908435	-0.650863	-1.48452	0.157909	0.34995	-5.69146	-0.000694055	-0.650863	-0.0113419	0.991097	0.996283	-7.27069	-0.000937426	-0.650863	-0.0153189	0.987975	0.994256	-7.01654	0.0107325	-0.650863	0.175385	0.863069	0.917915	-7.17587	-0.0970898
TMCO1	0.0952951	-0.784638	1.0642	0.303689	0.529004	-6.73365	0.119791	-0.784638	1.33775	0.200454	0.401352	-6.0471	0.162805	-0.784638	1.8181	0.0886082	0.217375	-5.34805	0.360771	-0.784638	4.02886	0.001047	0.00787031	-1.23095	0.0645409	-0.784638	0.720751	0.481892	0.682669	-6.5046	0.024496	-0.784638	0.273556	0.788071	0.887934	-7.23119	0.0675099	-0.784638	0.753907	0.46231	0.662005	-6.72182	0.265476	-0.784638	2.96466	0.00944969	0.0335643	-3.51688	-0.0307543
UCK2	-0.105795	0.22855	-0.988405	0.338274	0.563261	-6.81081	0.318541	0.22855	2.97602	0.00923205	0.0500418	-3.25907	-0.0884334	0.22855	-0.826202	0.421342	0.6063	-6.57352	0.219332	0.22855	2.04914	0.0579368	0.157532	-5.10724	-0.12069	0.22855	-1.12756	0.276815	0.496534	-6.13128	0.424336	0.22855	3.96442	0.00119554	0.00989445	-1.54634	0.0173616	0.22855	0.162203	0.873261	0.935461	-7.00277	0.325127	0.22855	3.03754	0.00813564	0.0297712	-3.37134	-0.014895
POGK	0.258054	-0.348359	2.65485	0.0177483	0.0831306	-4.24011	0.0344612	-0.348359	0.354535	0.727759	0.86087	-6.87379	-0.197867	-0.348359	-2.03565	0.0594208	0.165182	-4.99288	0.240992	-0.348359	2.47931	0.0252111	0.0863633	-4.33799	0.149602	-0.348359	1.5391	0.144131	0.329253	-5.61608	-0.223593	-0.348359	-2.30031	0.035839	0.12393	-4.86273	-0.455921	-0.348359	-4.69049	0.000273013	0.00360298	0.161766	-0.0170619	-0.348359	-0.175532	0.862955	0.917915	-7.17584	-0.108452
TADA1	0.272724	-0.411501	4.51716	0.000386795	0.00479667	-0.446965	0.101419	-0.411501	1.67981	0.11322	0.277985	-5.57407	0.0273508	-0.411501	0.453016	0.656873	0.788638	-6.81823	0.0280038	-0.411501	0.46383	0.649276	0.783692	-6.9552	0.0361851	-0.411501	0.599339	0.557687	0.738478	-6.58648	-0.171305	-0.411501	-2.83735	0.0122602	0.0582436	-3.84395	-0.245373	-0.411501	-4.06415	0.000973724	0.00933039	-1.11364	-0.24472	-0.411501	-4.05333	0.00099561	0.00582795	-1.29104	-0.236539
POU2F1	-0.154651	0.330453	-2.42754	0.0279306	0.114567	-4.67039	0.0390424	0.330453	0.612844	0.548949	0.740105	-6.74407	-0.154053	0.330453	-2.41814	0.0284531	0.0976438	-4.31648	0.0358594	0.330453	0.56288	0.581642	0.732605	-6.90235	-0.205589	0.330453	-3.2271	0.00550207	0.0389694	-2.61013	0.193694	0.330453	3.04039	0.00808816	0.0430646	-3.44029	0.000598694	0.330453	0.00939763	0.992623	0.996449	-7.01661	0.190511	0.330453	2.99042	0.00896303	0.0322103	-3.46554	-0.0509376
CREG1	0.619642	0.13979	5.94215	2.45084e-05	0.000532232	2.36781	0.374563	0.13979	3.59193	0.00258323	0.0199426	-2.01526	1.01555	0.13979	9.73876	5.73844e-08	9.08785e-06	8.72709	-0.0886074	0.13979	-0.849715	0.408537	0.590193	-6.69515	0.953452	0.13979	9.14328	1.32179e-07	3.43785e-05	7.91161	-0.245079	0.13979	-2.35022	0.0325138	0.11612	-4.77189	0.395906	0.13979	3.7966	0.00169065	0.0141419	-1.66312	-0.70825	0.13979	-6.79187	5.37287e-06	9.3143e-05	4.01789	0.33381
MPZL1	-0.119078	-0.098942	-1.0478	0.310944	0.536665	-6.75076	-0.199827	-0.098942	-1.75833	0.0985999	0.253731	-5.45483	0.521799	-0.098942	4.59145	0.000333024	0.00383747	0.0352718	-0.129029	-0.098942	-1.13536	0.273635	0.452353	-6.41384	-0.0293287	-0.098942	-0.258071	0.799779	0.894845	-6.73819	-0.0807491	-0.098942	-0.710533	0.488026	0.676905	-7.00749	0.640877	-0.098942	5.63925	4.31161e-05	0.000872711	2.02642	-0.00995113	-0.098942	-0.0875626	0.931356	0.959522	-7.18808	0.0897493
MPC2	0.133512	-0.13083	0.878203	0.393368	0.617946	-6.91399	-0.0578372	-0.13083	-0.380436	0.708833	0.84928	-6.86383	0.583981	-0.13083	3.84126	0.00154156	0.0120598	-1.49274	0.778526	-0.13083	5.12091	0.00011658	0.00146431	0.979251	-0.0211579	-0.13083	-0.13917	0.891125	0.946578	-6.76295	-0.191349	-0.13083	-1.25864	0.226961	0.424948	-6.47183	0.450469	-0.13083	2.96305	0.00948093	0.0489027	-3.35547	0.645014	-0.13083	4.24271	0.000675378	0.0043015	-0.901115	-0.15467
DCAF6	0.064324	0.214171	0.778587	0.448055	0.666171	-6.99773	-0.27746	0.214171	-3.35842	0.00419218	0.0283978	-2.49109	0.0184024	0.214171	0.222746	0.826669	0.898927	-6.89964	-0.0284633	0.214171	-0.344524	0.735125	0.843939	-7.00564	-0.0747012	0.214171	-0.904195	0.379859	0.596882	-6.3545	-0.341784	0.214171	-4.13701	0.000838464	0.00753524	-1.1899	-0.0459215	0.214171	-0.555842	0.586327	0.75891	-6.85505	-0.0927873	0.214171	-1.12311	0.278643	0.423915	-6.55027	-0.139025
GPR161	0.0318686	-0.0571711	0.426189	0.675884	0.824848	-7.2172	0.125002	-0.0571711	1.67169	0.114834	0.280479	-5.58619	0.0322206	-0.0571711	0.430896	0.672531	0.799492	-6.82842	0.50557	-0.0571711	6.76115	5.66614e-06	0.000158476	4.05019	-0.132092	-0.0571711	-1.76651	0.0971759	0.25643	-5.28151	0.0931333	-0.0571711	1.2455	0.231618	0.430792	-6.48764	0.000352014	-0.0571711	0.0047076	0.996305	0.998178	-7.01665	0.473701	-0.0571711	6.33496	1.20024e-05	0.000177149	3.19596	-0.163961
TIPRL	-0.0912189	-0.506083	-1.20485	0.246502	0.468898	-6.57761	-0.077348	-0.506083	-1.02164	0.322778	0.539683	-6.40716	0.0298845	-0.506083	0.394725	0.698474	0.815412	-6.844	-0.131909	-0.506083	-1.7423	0.101443	0.234517	-5.60444	0.0142063	-0.506083	0.187642	0.853614	0.926251	-6.75464	0.0138709	-0.506083	0.183212	0.857029	0.924903	-7.25298	0.121103	-0.506083	1.59958	0.130062	0.303633	-5.76707	-0.0406899	-0.506083	-0.537446	0.598662	0.723283	-7.04059	0.105425
SFT2D2	0.300901	-0.349241	4.10183	0.000901214	0.00911245	-1.30127	0.238508	-0.349241	3.25131	0.00523335	0.0334586	-2.70797	0.126674	-0.349241	1.7268	0.10426	0.242204	-5.4895	0.202973	-0.349241	2.76689	0.0141499	0.0562299	-3.78914	0.073787	-0.349241	1.00585	0.330074	0.551332	-6.25823	-0.0623922	-0.349241	-0.85052	0.408103	0.608688	-6.89614	-0.174227	-0.349241	-2.37503	0.0309713	0.113993	-4.48173	-0.0979279	-0.349241	-1.33494	0.201352	0.333708	-6.2995	-0.227114
ATP1B1	0.913926	1.00345	5.74923	3.50707e-05	0.000725562	2.00057	0.391102	1.00345	2.4603	0.0261792	0.102916	-4.25179	0.850993	1.00345	5.35334	7.43129e-05	0.0012441	1.54265	0.533484	1.00345	3.35599	0.0042134	0.0229446	-2.61195	0.831698	1.00345	5.23196	9.39347e-05	0.00237713	1.41112	-0.522824	1.00345	-3.28893	0.00484129	0.0294881	-2.93733	-0.0629325	1.00345	-0.395889	0.697633	0.835342	-6.93428	-0.380442	1.00345	-2.39324	0.0298827	0.081251	-4.61671	-0.0822281
NME7	0.0491048	0.176056	0.765527	0.455564	0.672218	-7.00802	0.227706	0.176056	3.54985	0.00281874	0.0211749	-2.10123	0.0824429	0.176056	1.28526	0.21775	0.39649	-6.09853	0.291452	0.176056	4.54364	0.00036668	0.00352801	-0.178094	0.0200934	0.176056	0.313249	0.758306	0.869615	-6.72171	0.178601	0.176056	2.78433	0.0136575	0.0631361	-3.94802	0.0333381	0.176056	0.51973	0.610663	0.776232	-6.87519	0.242347	0.176056	3.77811	0.00175658	0.00904055	-1.85895	-0.0290114
BLZF1	0.186912	-0.195968	2.3583	0.032004	0.124999	-4.79817	0.101597	-0.195968	1.28186	0.21891	0.425581	-6.11652	0.0979797	-0.195968	1.23622	0.234952	0.415018	-6.15758	0.142748	-0.195968	1.80107	0.0913604	0.2181	-5.51315	0.194139	-0.195968	2.44947	0.0267464	0.110483	-4.11674	-0.0853158	-0.195968	-1.07644	0.298352	0.50341	-6.67877	-0.0889327	-0.195968	-1.12207	0.27907	0.491859	-6.3775	-0.0441645	-0.195968	-0.557228	0.585403	0.714023	-7.02935	0.00722615
CCDC181	0.139034	0.410077	1.34859	0.197024	0.407841	-6.4018	-0.0236852	0.410077	-0.229739	0.821327	0.914675	-6.91204	0.158498	0.410077	1.53738	0.144548	0.302088	-5.76688	-0.00547921	0.410077	-0.0531467	0.9583	0.977995	-7.06667	0.0922976	0.410077	0.895259	0.384468	0.601225	-6.36253	-0.162719	0.410077	-1.57833	0.134866	0.303357	-6.0476	0.019464	0.410077	0.188795	0.852726	0.926068	-6.99785	-0.144513	0.410077	-1.40173	0.180883	0.30914	-6.21327	-0.0467364
[truncated: 10,874 more rows]
[truncated: 131 more columns]

## Sheet: interspecies_DD
gene	de.logFC.allotetraploid.Neuroblast	de.pvalue.allotetraploid.Neuroblast	de.adj.pvalue.allotetraploid.Neuroblast	de.logFC.allotetraploid.ENS.glia	de.pvalue.allotetraploid.ENS.glia	de.adj.pvalue.allotetraploid.ENS.glia	de.logFC.allotetraploid.Radial.glia	de.pvalue.allotetraploid.Radial.glia	de.adj.pvalue.allotetraploid.Radial.glia	de.logFC.allotetraploid.Neuronal.IPC	de.pvalue.allotetraploid.Neuronal.IPC	de.adj.pvalue.allotetraploid.Neuronal.IPC	de.logFC.allotetraploid.Glioblast	de.pvalue.allotetraploid.Glioblast	de.adj.pvalue.allotetraploid.Glioblast	de.logFC.diploid.ENS.glia	de.logFC.diploid.Glioblast	de.logFC.diploid.Neuroblast	de.logFC.diploid.Neuronal.IPC	de.logFC.diploid.Radial.glia	de.SE.diploid.ENS.glia	de.SE.diploid.Glioblast	de.SE.diploid.Neuroblast	de.SE.diploid.Neuronal.IPC	de.SE.diploid.Radial.glia	de.pvalue.diploid.ENS.glia	de.pvalue.diploid.Glioblast	de.pvalue.diploid.Neuroblast	de.pvalue.diploid.Neuronal.IPC	de.pvalue.diploid.Radial.glia	de.adj.pvalue.diploid.ENS.glia	de.adj.pvalue.diploid.Glioblast	de.adj.pvalue.diploid.Neuroblast	de.adj.pvalue.diploid.Neuronal.IPC	de.adj.pvalue.diploid.Radial.glia	dd.logFC.allotetraploid.ENS.glia	dd.logFC.allotetraploid.Glioblast	dd.logFC.allotetraploid.Neuroblast	dd.logFC.allotetraploid.Neuronal.IPC	dd.logFC.allotetraploid.Radial.glia	dd.SE.allotetraploid.ENS.glia	dd.SE.allotetraploid.Glioblast	dd.SE.allotetraploid.Neuroblast	dd.SE.allotetraploid.Neuronal.IPC	dd.SE.allotetraploid.Radial.glia	dd.lfsr.allotetraploid.ENS.glia	dd.lfsr.allotetraploid.Glioblast	dd.lfsr.allotetraploid.Neuroblast	dd.lfsr.allotetraploid.Neuronal.IPC
[truncated: 8,290 more rows]
[truncated: 35 more columns]

[truncated: 1 more sheets: interspecies_DD_data_dictionary]
